# Supplementary material for: The Psychology of Athletic Tapering in Sport: A Scoping Review
Source: Sports Med. 2023 Jan 25;53(4):777–801. doi: 10.1007/s40279-022-01798-6 (PMC10036416; doi:10.1007/s40279-022-01798-6)
Supplement: Supplementary file 3 — Supplementary file3 (XLSX 61 kb) [file 40279_2022_1798_MOESM3_ESM.xlsx]

## Sheet: Title page
The Psychology of Taper: A Scoping Review
Sports Medicine
Maxwell J. Stone1, Camilla J. Knight2, 3, Ross Hall4, Catherine Shearer5, Ross Nicholas6, David A. Shearer3, 4
1Newcastle University, School of Psychology, Newcastle upon Tyne, United Kingdom; 2Swansea University, School of Engineering and Applied Sciences, Swansea, United Kingdom; 3Welsh Institute of Performance Science, Sport Wales Institute, Cardiff, United Kingdom; 4University of South Wales, Faculty of Life Sciences and Education, Pontypridd, United Kingdom; 5Sport Wales Institute, Cardiff, United Ki…
Correspondence concerning this article should be addressed to: Maxwell. J. Stone, Newcastle University, Newcastle upon Tyne, UK, NE2 4DR, +44 190 2086176, max.stone@newcastle.ac.uk
Caption: Complete data chart for the scoping review

## Sheet: Map
Author	Date	Journal	Study aim	Design	Methodology (abbreviated)	Methodology (original)	Number of participants	Number of male participants	Number of female participants	Athlete or coach research	Participant descriptor (abbreivated)	Participant descriptor (original)	Sport (abbreviated)	Sport (original)	Taper duration (days) (abbreviated)	Taper duration (days) (original)	Psychological measure/data collection method(s)	Psychological findings	Conclusion	Strengths	Limitations
Houmard, Kirwan, Flynn, & Mitchell	1989	International Journal of Sports Medicine	Determine if submaximal and maximal measures of running performance would be improved, maintained, or diminished after a 10 day period of a substantial reduction in training as compared with periods of intense training, and after a slight training reduction in highly trained collegiate runners.	Quantitative	Longitudinal field study with experimental (no control group) follow up	Longitudinal field study with experimental (no control group) follow up (participants tapered for competition and then tapered again after)	5	Not reported/explicit	Not reported/explicit	Athlete	University	University	Running	Cross country runners	10	10	RPE	No significant difference in RPE between midseason, post-championship, and reduced training	Runners may have perceived themselves as detrained after RT and psychologically felt they had to push harder during the self-paced run, which elevated HR.	Good combination of field and experimental work allowing for reasonable validity and reliability.	Final psychological measures taken after competition. Low participant sizes; RPE did decrease at PC.
O'Connor, Morgan, Raglin, Barksdale, & Kalin	1989	Psychoneuroendocrinology	Monitor selected mood states and salivary cortisol during overtraining in a group of female college swimmers	Quantitative	Longitudinal quasi-experiment	Longitudinal quasi-experiment with two groups (two groups: normal training and control)	22	0	22	Athlete	University	College and varsity	Swimming	Swimmers	28	28	POMS	Global mood significantly increased following overload and reduced following the taper. No change in mood of controls was found. Tension significantly higher than baseline at the end of the taper. All other mood variables increased during overload and then decreased during the taper. Confusion remained stable throughout. Cortisol and depression unrelated during the taper.	Elevated tension likely indicative of anxiety regarding upcoming competition. Results of this study replicate previous findings regarding psychometrics and overtraining.	Good validity	Unmatched controls. Low participant numbers
Raglin, Morgan, & Luchsinger	1990	Medicine and Science in Sports and Exercise	Compare mood and self-motivation in women competing for a berth on a college freshman rowing team. Compare mood states in those who quit within 3 months of the beginning of training (dropouts) with mood states in those who trained for the entire season (adherers)	Quantitative	Longitudinal quasi-experiment	Longitudinal quasi-experiment with two groups (three groups: drop-outs, unsuccessful adherers, and successful adherers)	84	0	84	Athlete	University	Freshmen	Rowing	Rowers	Not reported/explicit	Not reported/explicit	POMS	Significant trial effects for total mood, tension, vigour, and fatigue found. No significant difference between adherer groups. Global mood of unsuccessful adherers was still significantly elevated above baseline following the taper.	Results are consistent with previous research examining the effect of intense training on mood state.	Good validity. Informative design	Results poorly published. Freshmen athletes
Raglin, Morgan, & O'Connor	1991	International Journal of Sports Medicine	Evaluate whether or not alterations in physical training result in uniform or differential responses in specific mood states and if training-induced mood changes differ between female and male swimmers	Quantitative	Cross-sectional field study	Cross sectional field study	186	102	84	Athlete	University	Varsity	Swimming	Swimmers	Not reported/explicit	Not reported/explicit	POMS	Scores for each mood factor improved when training was reduced during the taper. At the end of taper, mood was comparable to baseline. All mood variables responded as expected, except mood, which remained elevated throughout the season. In one of the four seasons, significant effects of gender on vigour and confusion. In another season gender effected vigour, depression, anger, and tension. In tw…	Depression, anger, vigour, fatigue, and confusion covaried with training load in male and female college swimmers. Mood state changes were generally similar for men and women. Tension may have remained elevated due to the upcoming competition. The tension subscale may be influenced by somatic and cognitive stressors, while the other mood states are only influenced by training load.	Large participant sizes. Multiple seasons examined. Psychological focus; good discussion	Pooling participant data across multiple years; violation of the independence of errors. Mood responses could be influenced by psychosocial stressors
Berglund & Safstom	1994	Medicine and Science in Sports and Exercise	Monitor psychological changes during training and racing seasons in word-class canoeists. Titrate the individual training load during periods of both hard training and tapering on the basis of distress markers. Examine athletes' views on the use of POMS for monitoring training loads and its subjective impact on individual results in competition.	Quantitative	Longitudinal field study	Longitudinal field study	14	9	5	Athlete	Elite	World-class	Canoeing	Canoeists	Not reported/explicit	Not reported/explicit	POMS, Questionnaire measuring attitude towards using psychological measures to titrate individual training load and whether they thought the use of POMS influenced their individual results during the season and if they wanted to use it in the future	Significant decrease in global POMS compared to overtraining. The results of the POMS questionnaire led to easier training in 64% of the athletes. Conversely, 57% of athletes had their training increased at one point in light of their questionnaire results. Initially doubtful of the POMS questionnaire but then became positive. The athletes rated the use of the POMS as having a significantly posit…	Mood findings are generally consistent with previous research. In most athletes, POMS ratings led to harder than originally planned training in the summer and lighter than planned training during the taper. POMS ratings during the season changed athletes' attitudes	Good method; mixture of ecological validity and reliability. Good use of examining participants attitudes	Interviews/focus groups would have provided richer information. Low participant numbers. Poor reporting of the details of the taper. POMS discontinued 1 week before Olympics to minimise stress and negative feedback
Flynn, Pizza, Boone, Andres, Michaud, & Rodriguez-Zayas	1994	International Journal of Sports Medicine	Examine the hormonal responses of changes in training volume during competitive swimming and running seasons	Quantitative	Longitudinal field study	Longitudinal field study	13	13	0	Athlete	University	Collegiate	Multisport	Multisport (cross country runners and swimmers)	21	21	POMS, RPE	Global mood state was not significantly different among the four trials for the runners. Global mood state was significantly lower following the taper compared to the other time points in the swimmers. No significant difference in RPE in runners across the trials. RPE was significantly lower in taper (and the rest of the times), compared to ST2 in the swimmers.	The fact that swimmers had elevated global mood state at ST2 provides evidence of OTS in these athletes.	Good ecological validity.	Poor reliability. Poor discussion of psychological findings; significant of psychological findings in the light of non-significant physiological findings not discussed.
Raglin, Koceja, Stager, & Harms	1996	Medicine and Science in Sports and Exercise	Determine the influence of a season of competitive swim training on mood state, neuromuscular function, and performance	Quantitative	Longitudinal field study	Longitudinal field study	12	0	12	Athlete	University	Varsity	Swimming	Swimmers	Not reported/explicit	Not reported/explicit	POMS	Total mood disturbance significantly increased during peak training and then returned to baseline values during the taper. Total mood disturbance was found to be significantly negatively correlated with anaerobic swimming power across the study duration.	Mood state changes were consistent with previous research. Extends previous research by demonstrating a link between psychological and physiological measures	Good validity. Nice analysis looking at relationship between physiological and psychological measures	Low participant sizes. Low reliability
Taylor, Sheila, Rogers, Geoffrey, Driver, & Helen	1997	Medicine and Science in Sports and Exercise	Evaluate sleep patterns across a normal swimming season when training volume varied according to competitive requirements rather than short term manipulation. Examine psychological changes associated with sleep patterns.	Quantitative	Longitudinal field study	Longitudinal field study	7	0	7	Athlete	National	National	Swimming	Swimmers	Not reported/explicit	Not reported/explicit	POMS	Tension, depression, and confusion significantly higher in taper compared to peak training. Vigour significantly lower during taper compared to peak training and baseline/onset.	Findings in contrast to previous work. Potentially explained by swimmers not being overtrained. Heightened depression during taper could be due to the lack of aerobic exercise. Other explanations for poor mood during taper are exercise addiction and stress/anxiety associated with the upcoming competition.	Good validity	Poor explanation as to why swimmers experienced decreases in mood during the taper. Low reliability. Low participant numbers
Martin & Andersen	2000	Journal of Sports Medicine and Physical Fitness	Examine performance during training and changes in the HR-RPE, HR-power, and RPE-power relationships during overreaching training. Determine whether these variables could be used to predict responses to taper	Quantitative	Longitudinal experiment without control group	Longitudinal experiment without control group	11	11	0	Athlete	University	College-category III licenced racers	Cycling	Cyclists	7	7	RPE	RPE-power Y intercept and slope significantly different compared to baseline (but not to overload). Specifically, the Y intercept was significantly greater and the slope was significantly less. HR-RPE Y intercept was significantly greater than baseline (but not overload); no difference in slope	RPE's became lower for any given HR and power output. Alteration in RPE could be due to recovery induced local (working muscle) and central (cardiopulmonary sensations) changes. Psychological factors can also influence RPE (via motivation)	Multidisciplinary - looking at relationship between physiological and perceptual measures. Good reliability	Low validity. No control group. Participants relatively untrained
Martin, Andersen, & Gates	2000	The Sport Psychologist	Examine whether the POMS is useful and meaningful for monitoring the training stress experienced by collegiate cyclists during a six-week period of tense training and a one week taper. Investigate whether POMS scores could differentiate, at the individual level, between overreaching and overtraining in collegiate cyclists during a period of high intensity cycling training and taper.	Quantitative	Longitudinal experiment without control group	Longitudinal experiment without control group	11	11	0	Athlete	University	College-category III licenced racers	Cycling	Cyclists	7	7	POMS	No significant change in POMS scores or subscales.	Taper was not associated with changes in mood. It is possible that athletes had trained in excess and normal recovery was therefore impaired. POMS scores were not able to differentiate between effective and ineffective performers (cant be used to determine the impact of overtraining). Because of the effect size, it can be concluded that POMS scores are negatively affected by high intensity traini…	Good reliability	Large effect sizes but not significant due to low sample size. Low validity. No control group. Participants relatively untrained
Margaritis, Palazetti, Rousseau, Richard, & Favier	2003	Journal of the American College of Nutrition	Not reported/explicit	Quantitative	Longitudinal experiment with control group	Longitudinal experiment with control group (two groups: placebo and supplementation)	24	24	0	Athlete	Professional/competitive	Competitors in professional activities	Triathlon	Triathletes	14	14	POMS	Total POMS score significantly decreased following taper.	Upregulation of anti-oxidant response to exercise with TT and antioxidant supplementation include a complex of selenium and vitamins A, C, and E. No psychological conclusion provided	Good reliability. Uses a control group	Aim not explicitly reported. Low quality sample/poor reporting of the sample. POMS scores not matched prior to study. Not tapering for a competition
Neary, Bhambhani, McKenzie	2003	Canadian Journal of Applied Physiology	To compare three taper protocols which were different in terms of their duration of training intensity, in order to determine which would optimise performance.	Quantitative	Longitudinal experiment without control group	Longitudinal experiment without control group (three groups: 30%, 50%, and 80% reduction in training load)	11	11	0	Athlete	Professional/competitive	Competitive	Cycling	Cyclists	7	7	RPE	No significant difference in RPE or RPE @20km across condition or time. HR/RPE was significantly lower in the T50 group at post-taper, compared to pre-taper	Further research is needed to establish the value of the HR/RPE relationship and its usefulness as an index for coach's to monitor fatigue of their athletes during the taper period	Experimental design looking at three different tapers; good reliability	Repeated measures, however, not all participants took part in each group. Poor validity. Low participant sizes
Hanton, Fletcher, & Coughlan	2005	Journal of Sports Sciences	Compare the content and quantity of competitive and organisational stressors in elite performers. Examine the range and distribution of demands, the number of different stressors, the frequency with which demands are mentioned, and the likelihood that individual stressors are recalled.	Qualitative	Not reported/explicit	Not reported/explicit	10	10	0	Athlete	International	International	Not reported/explicit	Not reported/explicit	n/a	n/a	Semi-structured interviews	Athletes identified the event and nature of competition as central to the stress experience of athletes. More specifically, athletes noted they felt it was important to have a good start at competition, and that this told them their taper was right. Competitive stressors identified by athletes relating to performance included inadequate mental, physical, and technical preparation.	Competitive and organisation stressors are salient features of elite performers' lives	Qualitative. Good sample	Retrospective recall
Cresswell & Eklund	2006	Journal of Applied Sport Psychology	Explore the extent to which existing conceptualisations of burnout are appropriate for rugby players	Qualitative	Not reported/explicit	Not reported/explicit	15	Not reported/explicit	Not reported/explicit	Athlete	Professional/competitive	Professional	Rugby	Rugby union players	n/a	n/a	Semi-structured interviews	Players identified the transition from tapering (short, intense training sessions before key games) to base fitness work (high volume low intensity sessions) as a competitive transition which contributed to burnout.	None offered	Qualitative study. Interesting insight	Small participant sizes. Potential for bias from the first researcher, as he has a history of working in rugby. Qualitative; relying on recall. Participants identified via ABQ (this conceptualisation may have biased the results. Not directly examining the taper. Poor conclusions offered
Atlaoui, Pichot, Lacoste, Barale, Lacour, & Chatard	2007	International Journal of Sports Medicine	Determine the relationship between HRV changes and both training variations and performance in elite swimmers. Test the correlation between catecholamine urinary excretion and HRV indices during training	Quantitative	Longitudinal field study	Longitudinal field study	13	9	4	Athlete	National	National-international	Swimming	Swimmers	21	21	Perceived fatigue and wellness questionnaire (perceptions of training, sleep, leg pain, infection, concentration, efficacy, anxiety, irritability, and general stress)	Between intense training and reduced training (taper), changes in TSF were negatively related to HF HRV and positively related to LF HRV and the LF/HF ratio.	Increase in parasympathetic activity with training load reduction argues in favour of swimmers' aptitude for recovery. Highlights the importance of the use of HRV changes as a relevant tool for monitoring the recovery efficiency after the overload period	Good ecological validity. Multidisciplinary	Lack of experimental control group. Low number of participants. Poor questionnaire implementation; collating all scores across unrelated items may have implications for reliability. Unsure whether p values have been adjusted for multiple testing. No information regarding the reliability or validity of the fatigue questionnaire provided; coefficient variation provided but only performed on 20 swim…
Coutts, Slattery, & Wallace	2007	Journal of Science and Medicine in Sport	Examine the usefulness of several practical tests to monitor changes in runner performance for use as possible indicators of the performance decrements associated with overreaching	Quantitative	Longitudinal experiment with control group	Longitudinal experiment with control group (two groups: IT and NT/control)	16	16	0	Athlete	National	National-international	Triathlon	Triathletes	14	14	DALDA	No significant group or time differences in part A of the DALDA. IT group demonstrated a significant decrease in "worse than normal" responses in the first week of the taper. No significant changes in "better than normal" responses (part B of the DALDA). Significant positive correlations between "worse than normal" responses in part B of the DALDA and 3kmTT and 3-day average training load.	DALDA was an effective practical method of monitoring fatigue and recovery	Good internal reliability. Comparison between IT and NT available. One of few pure experiments examining the taper.	Low ecological validity. Small participant sizes. Potential psychological implications of data not explored
Coutts, Wallace, & Slattery	2007	International Journal of Sports Medicine	Examine if overreaching could be diagnosed through hormonal, haematological, immunological, and psychological tools	Quantitative	Longitudinal experiment with control group	Longitudinal experiment with control group (two groups: IT and NT/control)	16	16	0	Athlete	National	National-international	Triathlon	Triathletes	14	14	RESTQ-Sport-76	IT group experienced significant decrease in total stress and increase in total recovery compared to the NT group in the taper. Stress subscales of lack of energy, physical complaints, fitness/injury significant reduced during the taper in the IT group compared to the NT group. Recovery subscales of fitness/being in shape significantly increased during the taper in the IT group compared to the NT…	RESTQ-Sport modulate with alterations in the stress-recovery state of athletes. Improved psychological state is an important contributor to post-taper performance and that two weeks of tapering is enough to allow for psychological restoration	Good internal reliability. Comparison between IT and NT available. One of few pure experiments examining the taper.	Conclusions don’t match results; relationship between performance and psychological factors not explore. Low participant numbers. RESTQ-Sport 76 has psychometric issues. What is psychological recovery?
Coutts & Raeburn	2008	Perceptual and Motor Skills	Evaluate whether the RESTQ-Sport could be used to measure changes in stress and recovery during intensified training in semi-professional rugby league players	Quantitative	Longitudinal experiment with control group	Longitudinal experiment with control group (two groups: IT and NT/control)	20	20	0	Athlete	Regional	State	Rugby	Rugby league	7	7	RESTQ-Sport-76	Athletes in the IT group reported significantly more physical recovery and general wellbeing in the taper compared to pre-taper. Athletes in the IT group reported significantly less fatigue and disturbed breaks after taper compared to pre-taper.	The intensified training group had improved physical wellbeing, were better physically recovered, generally more relaxed, and more content after tapering. The RESTQ sport appears useful in assessing regeneration during the taper	Good internal reliability. Comparison between IT and NT available. One of few pure experiments examining the taper.	Low ecological validity. Low participant numbers. No control group. Relatively short taper
Olusoga, Butt, Hays, & Maynard	2009	Journal of Applied Sport Psychology	Identify stressors coaches encountered in their experiences coaching world class athletes	Qualitative	Not reported/explicit	Not reported/explicit	12	6	6	Coaches	Elite	World-class	Multisport	Multisport (diving, sailing, swimming, bowls, equestrian, field hockey, lacrosse, and table tennis)	n/a	n/a	Semi-structured interviews	One stressor coaches identified was managing athletes psychologically. Specifically, one coach noted that the closer to competition it gets, the more the stress becomes greater as athletes don’t behave or think in the same way they normally would. Coaches reported that preparing for major competition was a stressor for them. Specifically, the preparation phase for major events placed significant …	Coaches experience a broad range of stressors throughout the careers, including both persona/competitive and organisational. Supports the notion that coaches are performers in their own right.	Qualitative; novel and interesting. Good detailed insight with some directly applicable taper info	Wide use of sports; limits transferability, limit in the professional nature of some sports. Stressors might be specific to certain sports
Santhiago, Silva, Papoti, & Gobiato	2011	Journal of Strength and Conditioning Research	Investigate the influence of 14-weel swim training programme on psychological, hormonal, and performance parameters in elite women swimmers. Verify the possible relationship between these variables along the swimming programme	Quantitative	Longitudinal field study	Longitudinal field study	10	0	10	Athlete	Elite	Elite	Swimming	Swimmers	28	28	POMS	Vigour during taper significantly less than that of the quality phase (pre-taper)	Decrease in training volume and increase in training intensity may influence vigour scores; could be because intensity was maintained during the taper and only volume reduced. Taper duration may have been too long, with swimmers losing fitness	Good validity. Good elite female sample	Not all swimmers completed all phases of the study (only n = 8 in T3/quality phase). Low reliability. Small sample size
Zehsaz, Ali Azerbaijani, Farhangimaleki, & Tiidus	2011	European Journal of Sport Science	Examine the effect of shorter (7 day) and longer (21 day) taper periods on performance, mood state, and the concentration of post-exercise plasma concentrations of testosterone and cortisol and the T/C ratio in elite cyclists. Determine whether longer taper periods improve indicators of athletes' acute hormonal function without compromising the taper-induced benefits to their performance capacity.	Quantitative	Longitudinal experiment with control group	Longitudinal experiment with control group (group 1: control, continue IT training; group 2: taper, 21 day taper)	24	24	0	Athlete	Elite	Elite	Cycling	Cyclists	21	21	POMS	POMS continued to rise (get worse) in the control group throughout the protocol. POMS significantly reduced in the taper group after 1 week and further significantly declined after 3 weeks. POMS scores in the taper group were significantly lower in week 9 and 11 compared to the control group.	Results suggest the control group experienced greater stress than taper athletes. Improvement in mood states during the taper is likely due to the optimisation of the training load.	Good design; good reliability. Causation can be reasonably inferred. Good sample quality	Small sample sizes; limited generalisability. Poor validity
Dupuy, Lussier, Fraser, Bherer, Audiffren, & Bosquet	2012	Scandinavian Journal of Medicine and Science in Sports	Characterise the effect of a 2 week overload period immediately followed by a 1-week taper on different cognitive processes. Examine the possible implication of the cardiac autonomic control in cognitive performance alterations.	Quantitative	Longitudinal experiment without control group	Longitudinal experiment without control group	11	11	0	Athlete	Regional	Provincial	Multisport	Multisport (runners, cyclists, and triathletes)	7	7	STROOP, POMS, RESTQ-Sport-76	Fatigue, vigour, and energy index returned to baseline after tapering. Reaction time across the different conditions of the stroop task significantly improved following tapering.	Highlights the importance of cognitive performance in monitoring NFOR.	Good internal reliability. Novel measure (STROOP)	Poor reporting of findings. Limited analysis conducted; few comparisons. Poor ecological validity; especially cognitive task. No control group. Learning effect expected on STROOP.
Tobar	2012	International Journal of Sport and Exercise Psychology	Examine the role of trait anxiety and gender on mood state responses to overtraining in college swimmers	Quantitative	Cross-sectional quasi-experiment	Cross sectional (10 years) quasi experiment (two groups: high and low trait anxiety)	159	100	59	Athlete	University	University	Swimming	Swimmers	28	28	POMS, STAI	Depression, anger, and total mood significantly improved from peak training to taper for both anxiety groups (high and low). Anger significantly higher in taper compared to baseline in the low TA group. Depression significantly lower in taper compared to baseline in the high TA group. No other significant time or group differences. Tension did not significantly change from peak training to taper …	A dose response relationship seems to exist between training volume and most mood states. Increases/maintenance of tensions likely indicative of competition anxiety. Heightened tension in women could be due to the fact they were competing sooner.	Good psychological study; good variables examined and good analysis conducted - detailed understanding	Low reliability. Poor control of variables. Few measurements making understanding difficult
Dupuy, Bherer, Audiffren, & Bosquet	2013	Applied Physiology, Nutrition, and Metabolism	Assess the effect of a 2 week overload period designed to induce a state of overreaching on cardiac autonomic control during the night or after exercise cessation. Compare the sensitive of 2 different methods of assessing night HRV.	Quantitative	Longitudinal experiment without control group	Longitudinal experiment without control group	11	11	0	Athlete	Regional	Provincial	Endurnace sport	Endurance athletes	7	7	POMS, RESTQ-Sport-76, RPE	RPE unchanged. Vigour and energy index significantly increased following tapering. Fatigue significantly decreased following tapering. General stress and sport specific stress significantly decreased after tapering. General recovery and sport specific recovery significantly improved after tapering.	Sensitivity of these measures supports there usefulness as tools to monitor overreaching	Good reliability.	No control group. Low validity. Low participant numbers. Low athletic standard. Endurance athletes vague
Gomes, Moreira, Lodo, Nosaka, Coutts, & Aoki	2013	Biology of Sport	Investigate the effect of a periodised pre-season training plan on internal training load, stress tolerance, immune-endocrine responses, and physical performance	Quantitative	Longitudinal experiment without control group	Longitudinal experiment without control group	10	Not reported/explicit	Not reported/explicit	Athlete	National	National	Tennis	Tennis players	7	7	DALDA	Worse than normal reponses on the DALDA significantly lower during taper compared to final two weeks of overload. No significant difference on the worse than normal responses for part A of the DALDA. Significant correlations between symptoms of stress and cortisol (+ve) and symptoms of stress and testoserone to cortisol ratio (-ve)	Findings support the use of the DALDA as a practical tool for monitoring training loads	Good ecological validity.	Poor internal reliability. Low participant numbers
Hausswirth, Lous, Aubry, & Le Meur	2013	Medicine and Science in Sports and Exercise	Determine whether changes in objective sleep parameters were evidence between an experimental group of triathletes developing F-OR compared with a control group. Determine whether sleep disturbances would be observed during an overload period in participants led to F-OR. Investigate whether the potential presence of F-OR and reduced sleep quality in F-OR athletes would be accompanied with a highe…	Quantitative	Longitudinal experiment with control group	Longitudinal experiment with control group (two groups: control and overload training. Participants then diagnosed as either F-OR, OR, or control, depending on their reaction to the training load)	27	27	0	Athlete	Trained	Well-trained	Triathlon	Triathletes	14	14	POMS	F-OR athletes reported significantly less fatigued compared to pre-taper (end of overload).	A progressive decrease in sleep quality and a higher prevalence of URTI was found in the F-OR group. Sleep disturbance may be due to muscle fatigue or soreness from high training load.	Good reliability.	Poor reporting of participant details. Low participant size. No discussion of limitations. Poor ecological validity.
Karimi, Keshavarz, Ansari, & Etaati	2013	International Journal of Wrestling Science	Describe the efects of two tapering strategies on profile of mood state and performance in elite male wrestlers	Quantitative	Longitudinal experiment with control group	Longitudinal experiment with control group (three groups: control, taper 1 (50% reduction in volume), and taper 2 (75% reduction in volume)	30	30	0	Athlete	High-level	High-level	Wrestling	Wrestlers	7	7	BRUMS	Either a significant group or time effect (ANOVA). Scheffes post-hoc comparisons allegedly performed but not reported	Findings are consistent with previous work which has shown mood disturbance increases during periods of heavy training and decreases during periods of tapering	Good reliabiltiy	Results poorly published. Poor validity
Kennedy, Tamminen, & Holt	2013	Journal of Sports Sciences	Examine factors that influenced fatigue status in university level swimmers	Mixed method	Longitudinal field study with follow up focus groups	Longitudinal field study with follow up focus groups	25	14	11	Athlete	University	University	Swimming	Swimmers	Multiple	7 (taper 1), 14 (taper 2), or 7 (taper three)	Form scale, focus groups	Perceived form was significantly greater in taper 2 compared to taper 1, build 2, and build 3. Perceived feeling was significantly higher in taper 2 compared to build 1, taper 1, build 3, and taper 3. Perceived feeling was also significantly greater in taper 3 compared to build 1 and taper 1. Energy level was significantly lower in taper 2 compared to any other period.	Perceptions of form, feeling, and energy level were sensitive to changes in training volume	Good validity. Mixed method study (although qual data doesn’t really tell us much about the taper)	Tapers of different durations makes comparisons difficult. Poor reliability
Anderson, Hanrahan, & Mallet	2014	Journal of Applied Sport Psychology	Gain a comprehensive understanding of the experience of the optimal psychological state for peak performance in elite athletes. Determine if a model can be proposed to identify the psychological processes that may assist athletes to achieve the optimal psychological state for peak performance	Qualitative	Not reported/explicit	Not reported/explicit	23	8	15	Both	Elite	Elite athletes (n=17) and coaches (n=6)	Multisport	Multisport (rowing, swimming, and diving)	n/a	n/a	Semi-structured interviews	One athlete felt they were able to recognise when they were in a optimal psychological state through tapering. Optimal psychological state prior to competition can be identified by feeling confident, body language, level of nerves, ability to cope, and a sense of calm. Participants identified physical preparation, psychological preparation, training base, and psychological recovery as factors con…	Optimal performance state is characterised by an automatic state and raises the need to consider the psychological processes that assist in achieving the automatic state reported to be present during best performances	Qualitative study. Broader implications	Not directly studying the taper
Aubry, Hausswirth, Louis, Coutts, & Le Meur	2014	Medicine and Science in Sports and Exercise	Describe the relations between performance and training before and during a simulated taper	Quantitative	Longitudinal experiment with control group	Longitudinal experiment with control group (two groups: IT and control)	40	40	0	Athlete	Regional	Regional-national	Triathlon	Triathletes	28	28	POMS, RPE	Unclear changes in RPE. Perceived fatigue and energy index at rest decreased almost certainly in AF and F-OR at post, but not in CTL. These two parameters restored to baseline values in AF and F-OR during the taper. Unclear within and between group differences in vigour.	Persistent fatigue during tapering, lower training induced physiological adaptions during the OT, and/or increased infections might limit the performance outcomes in FOR athletes; FOR before tapering may be sun-optimal	Four different time points in taper measured. Good reliability. Decent sample size, for the context	Confusing analysis; poor analysis - no comparisons within taper times. Low validity; no competition
Crowcroft, Duffield, McCleave, Slattery, Wallace, & Coutts	2015	Scandinavian Journal of Medicine and Science in Sports	Investigate the relationship between common monitoring tools of fatigue and recovery to training load an performance in both heat and hypoxic and temperate training environments. Assess the efficacy of simple monitoring tools to identify changes in fitness and fatigue following a submaximal cycle test in heat and hypoxic and temperate training environments	Quantitative	Longitudinal experiment with control group	Longitudinal experiment with control group (two groups: heat and hypoxic and control)	18	18	0	Athlete	Trained	Well-trained	Triathlon	Triathletes	21	21	RPE, Perceived wellness and fatigue questionnaire (pain, recovery, and fatigue)	From the beginning of the overload to the end of the taper, the H&H group had a most likely greater reduction in sRPE. Pain had a small likely greater decrease in the control compared to H&H. Unclear differences between groups for pain, recovery, fatigue, and sRPE during the taper	sRPE is exacerbated in H&H conditions. This work highlights the influence of the environment on athletes' perceptions of load	Good internal reliability. Novel context/situation examined.	More frequent measures may have yielded more information results. Low ecological validity
Cruisckshank & Collins	2015	Journal of Applied Sport Psychology	Unearth further possible evidence on the use of dark side leadership behaviour. Illuminate what these behaviours look like in a common leadership task. Explore how these behaviours may be used to attain desired outcomes yet minimise the risk of leader derailment	Qualitative	Pragmatism	Pragmatism	15	15	0	Coaches	Elite	Elite managers, head coaches, and performance directors	Multisport	Multisport (rugby union, rugby league, soccer, Olympic individual and team sports)	n/a	n/a	Semi-structured interviews	Optimal use of dark side behaviour was determined by contextual and interpersonal awareness of when to use them. For example, one PD recognised they would use their dark side behaviours outside of taper, but not during it as they had to deal with what's there.	dark side behaviours were used (and deemed useful) by participants and were supported by the key meta-skills of socio-political awareness and engineering and adaptive expertise.	Clear underpinning methodology which is well presented. Excellent sample	Retrospective recall
Bellenger, Karavirta, Thomson, Robertson, Davison, & Buckley	2016	International Journal of Sports Physiology and Performance	Determine the effect of overload training and tapering on parasympathetic HR modulation and training tolerance. Assess whether training tolerance markers are able to contextualise training induced changes in parasympathetic modulation and facilitate effective monitoring of athletes	Quantitative	Longitudinal experiment without control group	Longitudinal experiment without control group	15	15	0	Athlete	Regional	Local	Multisport	Multisport (runners and triathletes)	10	10	DALDA, perceived wellness and fatigue questionnaire (mood state, energy levels, stress fatigue, and muscle soreness)	Fatigue, muscle soreness, and worse-than-normal DALDA scores almost certainly decreased, while energy levels almost certainly increased. Possible of very likely trivial changes in mood state and stress	Changes in perceptual measures demonstrated they were able to differentiate between a positive and negative adaption in parasympathetic HR modulation. Unchanged mood state and stress suggests these variables are insensitive to changes in training status in the current athletes.	Good internal reliability. Mixture of psychological scales used	Small participants. Lack of ecological validity. Use of magnitude based inferences as analysis method. Use of psychological measures with poor reliability/validity. Little information provided about the sample. No control group. Conclusions don’t match statistical tests; cant conclude DALDA and HR indices are linked without running relevant tests. Poor reporting of the study design. No competitio…
Bouaziz, Makni, Passelergue, Tabka, Lac, Moalla, Chamari, Elloumi	2016	Biology of Sport	Examine the effects of training changes on psychometric measures and 24h urinary glucocorticoids and catecholamines in elite rugby sevens players. Determine the effectiveness of these selected variables for monitoring training load, fatigue, and performance changes over an 8 week training camp, including a 6-week intense training block and 2-week tapering	Quantitative	Longitudinal field study	Longitudinal field study	16	16	0	Athlete	Elite	Elite	Rugby	Rugby sevens	14	14	Perceived wellness and fatigue questionnaire (perceptions of training, sleep, leg pain, infection, concentration, efficacy, anxiety, irritability, and general stress)	Total score of fatigue significantly lower in during taper compared to IT. Total score of fatigue positive correlated to cortisol/cortisone ratio during taper.	Metabolic and psychological changes should be carefully monitored to avoid unfavourable effects on the training status of elite rugby sevens players	Good validity. Good use of psych and physiological data	Unvalidated/unreliable scale. Scores averaged across the different phases (loss of information/individual differences)
Flatt, Hornikel, & Esco	2016	Journal of Science and Medicine in Sport	Determine how periods of overload and tapering effect lnRMSSD trends before competition. Assess the relationship between lnRMSSD mean and CV at each training phase with collegiate swimmers.	Quantitative	Longitudinal field study	Longitudinal field study	10	7	3	Athlete	University	Collegiate	Swimming	Swimmers	14	14	Perceived wellness and fatigue questionnaire (perceived sleep quality, fatigue, muscle soreness, stress, and mood)	Sleep, fatigue, muscle soreness significantly improved following tapering compared to overload. Sleep significantly improved after tapering compared to baseline	OL training was associated with a reduction along with greater daily fluctuation in lnRMSSD, concurrent with decrements in perceived fatigue and muscle sore- ness. These effects were reversed during TP	Good ecological validity. Measures HRV and psych measures	No conclusion/critical discussion of psychological findings. Poor reliability.
Myers, McKillop, Fraser, Abel, & Wells	2017	International Journal of Sports Science & Coaching	To monitor physiological and psychological variables during a reduction in training load to identify which changes in measured variables are associated with improved competition performance	Quantitative	Longitudinal field study	Longitudinal field study	10	8	2	Athlete	International	International	Swimming	Swimmers	21	21	BRUMS, RESTQ-Sport-76	Total mood disturbance was lowest during the taper. The slope for vigour and fatigue modelled with time was significant, suggesting vigour was increasing and fatigue decreasing over time. During he taper, there was a decrease in total stress and increase in total recovery. Slope for fatigue, social relaxation, burnout/emotional exhaustion, fitness injury, and burnout/personal accomplishment was s…	BRUMS fatigue appears to be a more accurate tool for assessing taper and future performance compared to the RESTQ fatigue score. Tapering may be less effective for those who were not as fatigued prior to it. The taper was sufficient to result in changes in perceived fatigue/recovery/stress. As only 1 measure was taken during the taper, this is good evidenced to show the RESTQ sport is a sensitive…	Good discussion of psychological findings; little bit plain in places	Last measurement taken 2 weeks before competition (i.e., in the first week of a 3 week taper). Poor description of findings; not concrete. Small participant sizes
Ritchie, Allen, & Kirkland	2017	Journal of Sports Sciences	Extend our existing understand of tapering and coaching practice in preparation for major competition in performance contexts by examining how successful Olympic and Paralympic coaches plan and implement the taper.	Qualitative	Not reported/explicit	Not reported/explicit	7	7	0	Coaches	Elite	Olympic and Paralympic	Track and field	Track and field	n/a	n/a	Semi-structured interviews	When planning the taper coaches considered psychological preparation as well. One coach said "a lot of tapering is about confidence". Instilling confidence via tapering was considered vital for an effective taper. Coaches said mentally preparing athletes for competition was a conscious decision during the taper. One coach said "we have to geta athletes where they are empowered and mentally strong…	. Tapering is not a textbook process restricted to physiological outcomes. Coaches took an integrated holistic approach. Psychological preparation was an integral part of the taper process and coaches actively planned for and monitored it. An important factor effecting the implementation of taper was coaches' awareness that confidence in their own ability was as vital for them as it was for their…	Great insight into the psychology of tapering. Some good discussion. Great sample	Not directly looking at psychological factors. Results could be stronger in places. Retrospective recall. Cant generalise
Rønnestad, Hansen, Vegge, & Mujika	2017	Journal of Sports Sciences	Investigate the effect of a shorter variation of the recommended overload and tapering approach in between two competitions, consisting of a 7-day overload period followed by a 5-day taper in a young elite cross-country mountain biker	Quantitative	Case study	Case study	1	1	0	Athlete	Elite	Elite	Mountain biking	Cross-country mountain biker	7	7	Perceived wellness and fatigue questionnaire (wellbeing of the legs), RPE	Perceived feeling in legs progressively increased during the overload (peaked on day 6; very heavy) and then progressively decreased during taper (lowest point day 13; very good). RPE remained elevated throughout taper (M=7) and then decreased during the taper (M=4.5)	The present case shows large short-term supercompensation and peaking despite high fitness and performance level using a 13 day overload and taper protocol	Insight into novel taper approaches. Detailed information about one athletes	Limited generalisability.
Venhorst, Micklewright, & Noakes	2018	Sports Medicine - Open	Investigate the psychophysiological determinants of pacing behaviour and endurance performance in highly trained long-distance runners during two self-paced maximal 20km treadmill time trials: (A) tapered (B) drop jump protocol	Quantitative	Longitudinal experiment with control group	Longitudinal experiment with control group (group one: intervention/drop task; group two: control/taper)	22	11	11	Athlete	Regional	Local	Running	Runners	2	2	Perceived physical strain and mental strain, FS, FAS, ACRISS, FSS	Significantly higher perceived physical strain during the intervention compared to control (tapered). Perceived physical strain significantly increased over time. Perceived mental strain significantly increased over time in both control and intervention group. Negative valence significantly higher in the intervention group compared to conrol. Valence deteriorated significantly over time in both c…	Findings provide supportive evidence for physiological and perceptual mechanisms underlying observed pacing behaviour and performance fatigability	Good reliability	Crossover design; cant rule out impact of participant effects. Two taper "mini taper" - not representative of real life.
Winwood, Dudson, Wilson, McLaren-Harrison, Redjkins, Pritchard, & Keogh	2018	Journal of Strength and Conditioning Research	Investigate the tapering practices and types of tapering used by strongman athletes. Collect athletes typical weekly training characteristics	Mixed method	Survey	Survey with closed and open questions	454	353	101	Athlete	Regional	Regional-professional	Strongmen	Strongman athletes	n/a	n/a	Tapering practices of strongman athletes survey measuring demographics and background information, training practices, tapering, and tapering practices	Reasons for what tapering was used before competition included for psychological readiness (feeling rested and mentally prepared). For example, one athlete said "To create the 'itch/desire' for competition" and another said "come into the contest mentally and physically ready".	Support initial suggestions that strongman athletes use some form of taper in their S&C programmes.	Large sample.	Some interesting psychological findings. Retrospective
Botonis, Toubekis, & Platanou	2019	Journal of Human Kinetics	Examine the effects of a planned short duration period including an overloading training phase (2 weeks) and a progressive training load reduction phase (tapering; 2 weeks) on the internal training load, wellness variation, and sport-specific swimming performance in high-level water polo players	Quantitative	Longitudinal field study	Longitudinal field study	8	8	0	Athlete	High-level	High-level	Water-polo	Water-polo	14	14	Perceived wellness and fatigue questionnaire (fatigue, sleep quality, muscle soreness, stress levels, and mood)	Wellness was significantly higher during the tapering phase compared to the overload phase. Wellness across both tapering weeks stayed relatively unchanged. Throughout the training period, daily internal training load was moderately negatively correlated with morning wellness scores. Significantly positive correlations between % reduction in internal training load between the overload and taper p…	The taper resulted in improved wellness scores, performance, and internal training load	Good validity	Lower training load than other studies. No control group. No physioloigcal measures/objective measures
Figueiredo, Figueiredo, Moreira, Goncalves, Stanganelli	2019	Journal of Strength and Conditioning Research	Investigate the effect of a 2 week overload followed by a one week taper on group and intra-individual lnRMSSD, training load parameters, stress tolerance, and intermittent running performance in under 19 soccer players. Draw associations between the aforementioned variables during the pre-season.	Quantitative	Longitudinal field study	Longitudinal field study	16	16	0	Athlete	Elite	Elite	Soccer	Soccer players	7	7	DALDA (only part B)	(Only used part B of the DALDA) Almost certain increase in stress tolerance in taper compared to overload. Very likely decrease in stress tolerance during taper compared with baseline. Non-significant correlation between lnRMSSD and stress tolerance during the pre-season. Significant negative correlation between training load (sRPE) and lnRMSSDmean during taper. Significantly lower sRPE during ta…	Measures of stress tolerance may be used to enhance the interpretation of lnRMSSD changes during different training phases, allowing for effective monitoring	Good ecological validity. Looks at HRV and some psych measures.	Poor conclusions offered. Small sample. Low reliability. Done during preseason; not tapering for a competition
Rønnestad & Vikmoen	2019	Scandinavian Journal of Medicine and Science in Sports	Compare the effect of a compressed variant of the overload and tapering approach, consisting of a 6-day HIT overload followed by a 5-day taper, with a 11-day tap[er that maintained the usual HIT stimulus and reduced the duration of lower exercise intensity, on physiological and psychological variables of endurance performance	Quantitative	Longitudinal experiment with control group	Longitudinal experiment with control group (two groups: 6 day overload and 5 day taper or 11 day taper (control))	17	17	0	Athlete	Elite	Elite	Cycling	Cyclists	Multiple	5 or 11	POMS, perceived wellness and fatigue questionnaire (wellbeing of the legs), RPE	No significant findings for RPE. Fatigue significantly decreased by the end of taper in the experimental group. No other significant changes in mood during the taper in either group. No significant within groups change in perceived wellbeing in legs. At day 11, experimental group had better perceived wellbeing in legs compared to control group. Improvement in wellbeing of legs from pre to post-2 …	Psychological findings generally conform to existing findings. Unsignificant findings could be due to the short duration of the HIT overload not inducing enough fatigue.	Good sample quality. Decent reliability	Low sample size. Poor psych measure. Conducted mid season. Lack of validity.
Travis, Mizuguchi, Stone, Sands, & Bayzler	2019	Journal of Strength and Conditioning Research	Characterise the psychological, physiological, and performance changes of 2 high-level weight lifters over 29 weeks while preparing for a national championship	Quantitative	Case study	Case study	2	1	1	Athlete	National	National	Weightlifting	Weightlifters	21	21	SRSS	Both athletes reported higher mean recovery scores and lower mean stress levels relative to baseline measurements	Findings are comparable to previous mood findings.	Detailed case study approach	Small sample sizes; limited generalisability
Wilson, Bennet, Mosewich, Faulkner, & Crocker	2019	Psychology of Sport & Exercise	Explore elite women athletes; perceptions and experiences of self-compassion and mental toughness, and their compatibility in the pursuit of athletic achievement	Qualitative	Interpretive constructionist	Interpretive constructionist	7	0	7	Athlete	Elite	Elite	Multisport	Multisport (half pip snowboarders, swimmer, ice skater, downhill mountain biker, trampolinist, and rock climber)	n/a	n/a	Semi-structured interviews	Athletes highlighted preparing for competition as requiring mental toughness. This is because it requires the athlete to focus on the present so that it doesn’t get distracted. Athletes reported using self-compassion during taper to cope with difficulties through reflection, acceptance, understanding, self-care, personal detachment, and re-appraisal. One athlete reported using self-compassion dur…	Findings are in line with suggestions that self-compassion and mental toughness are effective psychological processes for managing stressful transactions in sport. Findings extend knowledge surrounding how elite women athletes perceive, experience, and conceptualise self-compassion and mental toughness and their compatibility in pursuit of sport achievement	Nice insight into taper. Decent sample quality	Some confusion among participants regarding terminology. Conceptualisations of self-compassion as a coping resource. Not directly examining the taper. Limited generalisability
Campbell, Stewart, Sirotic, & Minett	2020	Journal of Strength and Conditioning Research	Investigate the responsiveness of perceptual measures of wellness to changes in load across training microcycles in Australian rules football athletes. Examine whether changes within wellness questionnaires align with relevant constructs in comprehensive scales (POMS & RESTQ-Sport)	Quantitative	Longitudinal experiment without control group	Longitudinal experiment without control group	13	13	0	Athlete	Trained	Trained	Australian Rules	Australian rules	14	14	Perceived wellness and fatigue questionnaire (sleep quality, readiness to train, general muscular soreness, fatigue, stress, mood, and motivation), POMS, RESTQ-Sport	Wellness during tapered training significantly lower than normal training. Moderate effect for recovery between intense training and tapered training. Readiness to train significantly improved after in tapered training after intense training. Total mood disturbance during taper was significantly reduced compared to intense training and normal training. Tension and fatigue significantly lower at T…	Perceptual wellness subscales showed a limited sensitivity to changes in periodized training load, with only readiness to train distinguishing between IT and TT.	Good mixture of measures. Interesting and thorough analysis. Multidisciplinary. Genuine psychological insight provided	Lack of valid/reliable monitoring scale. Low participant numbers
Dobson, Harris, Claytor, Stroud, Berg, & Chrysosferidis	2020	Journal of Strength and Conditioning Research	To use multidimension measures of psychological stress, burnout, and ANS cardiovascular control to investigate the impact of overload training and tapering in collegiate female swimmers	Quantitative	Longitudinal experiment without control group	Longitudinal experiment without control group	13	0	13	Athlete	University	Collegiate	Swimming	Swimmers	70	70	ABQ, RESTQ-Sport-52	Sport devaluation was significantly greater at TP compared to BL. Reduced accomplishment was significantly higher in TP compared to OL and BL. General stress subscale increased significantly between BL and TP. Emotional exhaustion increased significantly between BL and TP. Self-efficacy decreased significantly during the season between BL and TP and OL and TP.	Swimmers reported increases in sport devaluation, reduced accomplishment, emotional exhaustion, and general stress, as well as a reduction in self-efficacy, over the course of the season	Novel use of measures.	Final data point collected 1 week before competition. A substantial portion of the recovery-stress subscales showed unacceptable internal consistency. Low participant numbers. Poor critical evaluation of the results; psychological findings contrast to existing knowledge but not examined in detail. Poor explanations given (i.e., taper not long enough)
Pritchard, Keogh, & Winwood	2020	International Journal of Sports Science & Coaching	Investigate the training and tapering practices employed by elite CrossFit athletes.	Mixed method	Survey	Survey with closed and open questions	72	33	39	Athlete	Elite	Elite	CrossFit	CrossFit	n/a	n/a	The Taper Practices of CrossFit Athletes survey measuring: demographics and background information, training practices, tapering, general tapering practices, and specific tapering practices	When asked why they taper, CrossFit athletes highlighted psychological readiness and psychological recovery as key factors. For example, one CrossFit athlete said "To mentally prepare for competition. I want to feel fresh during competition". Another athlete said "To ensure my body and mind is fully recovered".	Tapering was undertaken for similar reasons to other strength sports previously investigated. CrossFit athletes taper also. Taper strategies seem similar to other sports	Novel method; interesting findings in relation to a niche area. Reasonable participant size	Poor discussion of psychological findings; they were novel and interesting yet skirted over. Large participant attrition/poor completion rate of survey. Limited transferability. English only survey. Only descriptive. Described as elite but most competed at regional level.

## Sheet: Mood
Author	Date	Journal	Study aim	Design	Methodology (abbreviated)	Methodology (original)	Number of participants	Number of male participants	Number of female participants	Athlete or coach research	Participant descriptor (abbreviated)	Participant descriptor (original)	Sport (abbreviated)	Sport (original)	Taper duration (days) (abbreviated)	Taper duration (days) (original)	Psychological measure/data collection method(s)	Psychological findings	Conclusion	Strengths	Limitations
O'Connor, Morgan, Raglin, Barksdale, & Kalin	1989	Psychoneuroendocrinology	Monitor selected mood states and salivary cortisol during overtraining in a group of female college swimmers	Quantitative	Longitudinal quasi-experiment	Longitudinal quasi-experiment with two groups (two groups: normal training and control)	22	0	22	Athlete	University	College and varsity	Swimming	Swimmers	28	28	POMS	Global mood significantly increased following overload and reduced following the taper. No change in mood of controls was found. Tension significantly higher than baseline at the end of the taper. All other mood variables increased during overload and then decreased during the taper. Confusion remained stable throughout. Cortisol and depression unrelated during the taper.	Elevated tension likely indicative of anxiety regarding upcoming competition. Results of this study replicate previous findings regarding psychometrics and overtraining.	Good validity	Unmatched controls. Low participant numbers
Raglin, Morgan, & Luchsinger	1990	Medicine and Science in Sports and Exercise	Compare mood and self-motivation in women competing for a berth on a college freshman rowing team. Compare mood states in those who quit within 3 months of the beginning of training (dropouts) with mood states in those who trained for the entire season (adherers)	Quantitative	Longitudinal quasi-experiment	Longitudinal quasi-experiment with two groups (three groups: drop-outs, unsuccessful adherers, and successful adherers)	84	0	84	Athlete	University	Freshmen	Rowing	Rowers	Not reported/explicit	Not reported/explicit	POMS	Significant trial effects for total mood, tension, vigour, and fatigue found. No significant difference between adherer groups. Global mood of unsuccessful adherers was still significantly elevated above baseline following the taper.	Results are consistent with previous research examining the effect of intense training on mood state.	Good validity. Informative design	Results poorly published. Freshmen athletes
Raglin, Morgan, & O'Connor	1991	International Journal of Sports Medicine	Evaluate whether or not alterations in physical training result in uniform or differential responses in specific mood states and if training-induced mood changes differ between female and male swimmers	Quantitative	Cross-sectional field study	Cross sectional field study	186	102	84	Athlete	University	Varsity	Swimming	Swimmers	Not reported/explicit	Not reported/explicit	POMS	Scores for each mood factor improved when training was reduced during the taper. At the end of taper, mood was comparable to baseline. All mood variables responded as expected, except mood, which remained elevated throughout the season. In one of the four seasons, significant effects of gender on vigour and confusion. In another season gender effected vigour, depression, anger, and tension. In tw…	Depression, anger, vigour, fatigue, and confusion covaried with training load in male and female college swimmers. Mood state changes were generally similar for men and women. Tension may have remained elevated due to the upcoming competition. The tension subscale may be influenced by somatic and cognitive stressors, while the other mood states are only influenced by training load.	Large participant sizes. Multiple seasons examined. Psychological focus; good discussion	Pooling participant data across multiple years; violation of the independence of errors. Mood responses could be influenced by psychosocial stressors
Berglund & Safstom	1994	Medicine and Science in Sports and Exercise	Monitor psychological changes during training and racing seasons in word-class canoeists. Titrate the individual training load during periods of both hard training and tapering on the basis of distress markers. Examine athletes' views on the use of POMS for monitoring training loads and its subjective impact on individual results in competition.	Quantitative	Longitudinal field study	Longitudinal field study	14	9	5	Athlete	Elite	World-class	Canoeing	Canoeists	Not reported/explicit	Not reported/explicit	POMS, Questionnaire measuring attitude towards using psychological measures to titrate individual training load and whether they thought the use of POMS influenced their individual results during the season and if they wanted to use it in the future	Significant decrease in global POMS compared to overtraining. The results of the POMS questionnaire led to easier training in 64% of the athletes. Conversely, 57% of athletes had their training increased at one point in light of their questionnaire results. Initially doubtful of the POMS questionnaire but then became positive. The athletes rated the use of the POMS as having a significantly posit…	Mood findings are generally consistent with previous research. In most athletes, POMS ratings led to harder than originally planned training in the summer and lighter than planned training during the taper. POMS ratings during the season changed athletes' attitudes	Good method; mixture of ecological validity and reliability. Good use of examining participants attitudes	Interviews/focus groups would have provided richer information. Low participant numbers. Poor reporting of the details of the taper. POMS discontinued 1 week before Olympics to minimise stress and negative feedback
Flynn, Pizza, Boone, Andres, Michaud, & Rodriguez-Zayas	1994	International Journal of Sports Medicine	Examine the hormonal responses of changes in training volume during competitive swimming and running seasons	Quantitative	Longitudinal field study	Longitudinal field study	13	13	0	Athlete	University	Collegiate	Multisport	Multisport (cross country runners and swimmers)	21	21	POMS, RPE	Global mood state was not significantly different among the four trials for the runners. Global mood state was significantly lower following the taper compared to the other time points in the swimmers. No significant difference in RPE in runners across the trials. RPE was significantly lower in taper (and the rest of the times), compared to ST2 in the swimmers.	The fact that swimmers had elevated global mood state at ST2 provides evidence of OTS in these athletes.	Good ecological validity.	Poor reliability. Poor discussion of psychological findings; significant of psychological findings in the light of non-significant physiological findings not discussed.
Raglin, Koceja, Stager, & Harms	1996	Medicine and Science in Sports and Exercise	Determine the influence of a season of competitive swim training on mood state, neuromuscular function, and performance	Quantitative	Longitudinal field study	Longitudinal field study	12	0	12	Athlete	University	Varsity	Swimming	Swimmers	Not reported/explicit	Not reported/explicit	POMS	Total mood disturbance significantly increased during peak training and then returned to baseline values during the taper. Total mood disturbance was found to be significantly negatively correlated with anaerobic swimming power across the study duration.	Mood state changes were consistent with previous research. Extends previous research by demonstrating a link between psychological and physiological measures	Good validity. Nice analysis looking at relationship between physiological and psychological measures	Low participant sizes. Low reliability
Taylor, Sheila, Rogers, Geoffrey, Driver, & Helen	1997	Medicine and Science in Sports and Exercise	Evaluate sleep patterns across a normal swimming season when training volume varied according to competitive requirements rather than short term manipulation. Examine psychological changes associated with sleep patterns.	Quantitative	Longitudinal field study	Longitudinal field study	7	0	7	Athlete	National	National	Swimming	Swimmers	Not reported/explicit	Not reported/explicit	POMS	Tension, depression, and confusion significantly higher in taper compared to peak training. Vigour significantly lower during taper compared to peak training and baseline/onset.	Findings in contrast to previous work. Potentially explained by swimmers not being overtrained. Heightened depression during taper could be due to the lack of aerobic exercise. Other explanations for poor mood during taper are exercise addiction and stress/anxiety associated with the upcoming competition.	Good validity	Poor explanation as to why swimmers experienced decreases in mood during the taper. Low reliability. Low participant numbers
Martin, Andersen, & Gates	2000	The Sport Psychologist	Examine whether the POMS is useful and meaningful for monitoring the training stress experienced by collegiate cyclists during a six-week period of tense training and a one week taper. Investigate whether POMS scores could differentiate, at the individual level, between overreaching and overtraining in collegiate cyclists during a period of high intensity cycling training and taper.	Quantitative	Longitudinal experiment without control group	Longitudinal experiment without control group	11	11	0	Athlete	University	College-category III licenced racers	Cycling	Cyclists	7	7	POMS	No significant change in POMS scores or subscales.	Taper was not associated with changes in mood. It is possible that athletes had trained in excess and normal recovery was therefore impaired. POMS scores were not able to differentiate between effective and ineffective performers (cant be used to determine the impact of overtraining). Because of the effect size, it can be concluded that POMS scores are negatively affected by high intensity traini…	Good reliability	Large effect sizes but not significant due to low sample size. Low validity. No control group. Participants relatively untrained
Margaritis, Palazetti, Rousseau, Richard, & Favier	2003	Journal of the American College of Nutrition	Not reported/explicit	Quantitative	Longitudinal experiment with control group	Longitudinal experiment with control group (two groups: placebo and supplementation)	24	24	0	Athlete	Professional/competitive	Competitors in professional activities	Triathlon	Triathletes	14	14	POMS	Total POMS score significantly decreased following taper.	Upregulation of anti-oxidant response to exercise with TT and antioxidant supplementation include a complex of selenium and vitamins A, C, and E. No psychological conclusion provided	Good reliability. Uses a control group	Aim not explicitly reported. Low quality sample/poor reporting of the sample. POMS scores not matched prior to study. Not tapering for a competition
Santhiago, Silva, Papoti, & Gobiato	2011	Journal of Strength and Conditioning Research	Investigate the influence of 14-weel swim training programme on psychological, hormonal, and performance parameters in elite women swimmers. Verify the possible relationship between these variables along the swimming programme	Quantitative	Longitudinal field study	Longitudinal field study	10	0	10	Athlete	Elite	Elite	Swimming	Swimmers	28	28	POMS	Vigour during taper significantly less than that of the quality phase (pre-taper)	Decrease in training volume and increase in training intensity may influence vigour scores; could be because intensity was maintained during the taper and only volume reduced. Taper duration may have been too long, with swimmers losing fitness	Good validity. Good elite female sample	Not all swimmers completed all phases of the study (only n = 8 in T3/quality phase). Low reliability. Small sample size
Zehsaz, Ali Azerbaijani, Farhangimaleki, & Tiidus	2011	European Journal of Sport Science	Examine the effect of shorter (7 day) and longer (21 day) taper periods on performance, mood state, and the concentration of post-exercise plasma concentrations of testosterone and cortisol and the T/C ratio in elite cyclists. Determine whether longer taper periods improve indicators of athletes' acute hormonal function without compromising the taper-induced benefits to their performance capacity.	Quantitative	Longitudinal experiment with control group	Longitudinal experiment with control group (group 1: control, continue IT training; group 2: taper, 21 day taper)	24	24	0	Athlete	Elite	Elite	Cycling	Cyclists	21	21	POMS	POMS continued to rise (get worse) in the control group throughout the protocol. POMS significantly reduced in the taper group after 1 week and further significantly declined after 3 weeks. POMS scores in the taper group were significantly lower in week 9 and 11 compared to the control group.	Results suggest the control group experienced greater stress than taper athletes. Improvement in mood states during the taper is likely due to the optimisation of the training load.	Good design; good reliability. Causation can be reasonably inferred. Good sample quality	Small sample sizes; limited generalisability. Poor validity
Dupuy, Lussier, Fraser, Bherer, Audiffren, & Bosquet	2012	Scandinavian Journal of Medicine and Science in Sports	Characterise the effect of a 2 week overload period immediately followed by a 1-week taper on different cognitive processes. Examine the possible implication of the cardiac autonomic control in cognitive performance alterations.	Quantitative	Longitudinal experiment without control group	Longitudinal experiment without control group	11	11	0	Athlete	Regional	Provincial	Multisport	Multisport (runners, cyclists, and triathletes)	7	7	STROOP, POMS, RESTQ-Sport-76	Fatigue, vigour, and energy index returned to baseline after tapering. Reaction time across the different conditions of the stroop task significantly improved following tapering.	Highlights the importance of cognitive performance in monitoring NFOR.	Good internal reliability. Novel measure (STROOP)	Poor reporting of findings. Limited analysis conducted; few comparisons. Poor ecological validity; especially cognitive task. No control group. Learning effect expected on STROOP.
Tobar	2012	International Journal of Sport and Exercise Psychology	Examine the role of trait anxiety and gender on mood state responses to overtraining in college swimmers	Quantitative	Cross-sectional quasi-experiment	Cross sectional (10 years) quasi experiment (two groups: high and low trait anxiety)	159	100	59	Athlete	University	University	Swimming	Swimmers	28	28	POMS, STAI	Depression, anger, and total mood significantly improved from peak training to taper for both anxiety groups (high and low). Anger significantly higher in taper compared to baseline in the low TA group. Depression significantly lower in taper compared to baseline in the high TA group. No other significant time or group differences. Tension did not significantly change from peak training to taper …	A dose response relationship seems to exist between training volume and most mood states. Increases/maintenance of tensions likely indicative of competition anxiety. Heightened tension in women could be due to the fact they were competing sooner.	Good psychological study; good variables examined and good analysis conducted - detailed understanding	Low reliability. Poor control of variables. Few measurements making understanding difficult
Dupuy, Bherer, Audiffren, & Bosquet	2013	Applied Physiology, Nutrition, and Metabolism	Assess the effect of a 2 week overload period designed to induce a state of overreaching on cardiac autonomic control during the night or after exercise cessation. Compare the sensitive of 2 different methods of assessing night HRV.	Quantitative	Longitudinal experiment without control group	Longitudinal experiment without control group	11	11	0	Athlete	Regional	Provincial	Endurnace sport	Endurance athletes	7	7	POMS, RESTQ-Sport-76, RPE	RPE unchanged. Vigour and energy index significantly increased following tapering. Fatigue significantly decreased following tapering. General stress and sport specific stress significantly decreased after tapering. General recovery and sport specific recovery significantly improved after tapering.	Sensitivity of these measures supports there usefulness as tools to monitor overreaching	Good reliability.	No control group. Low validity. Low participant numbers. Low athletic standard. Endurance athletes vague
Hausswirth, Lous, Aubry, & Le Meur	2013	Medicine and Science in Sports and Exercise	Determine whether changes in objective sleep parameters were evidence between an experimental group of triathletes developing F-OR compared with a control group. Determine whether sleep disturbances would be observed during an overload period in participants led to F-OR. Investigate whether the potential presence of F-OR and reduced sleep quality in F-OR athletes would be accompanied with a highe…	Quantitative	Longitudinal experiment with control group	Longitudinal experiment with control group (two groups: control and overload training. Participants then diagnosed as either F-OR, OR, or control, depending on their reaction to the training load)	27	27	0	Athlete	Trained	Well-trained	Triathlon	Triathletes	14	14	POMS	F-OR athletes reported significantly less fatigued compared to pre-taper (end of overload).	A progressive decrease in sleep quality and a higher prevalence of URTI was found in the F-OR group. Sleep disturbance may be due to muscle fatigue or soreness from high training load.	Good reliability.	Poor reporting of participant details. Low participant size. No discussion of limitations. Poor ecological validity.
Karimi, Keshavarz, Ansari, & Etaati	2013	International Journal of Wrestling Science	Describe the efects of two tapering strategies on profile of mood state and performance in elite male wrestlers	Quantitative	Longitudinal experiment with control group	Longitudinal experiment with control group (three groups: control, taper 1 (50% reduction in volume), and taper 2 (75% reduction in volume)	30	30	0	Athlete	High-level	High-level	Wrestling	Wrestlers	7	7	BRUMS	Either a significant group or time effect (ANOVA). Scheffes post-hoc comparisons allegedly performed but not reported	Findings are consistent with previous work which has shown mood disturbance increases during periods of heavy training and decreases during periods of tapering	Good reliabiltiy	Results poorly published. Poor validity
Aubry, Hausswirth, Louis, Coutts, & Le Meur	2014	Medicine and Science in Sports and Exercise	Describe the relations between performance and training before and during a simulated taper	Quantitative	Longitudinal experiment with control group	Longitudinal experiment with control group (two groups: IT and control)	40	40	0	Athlete	Regional	Regional-national	Triathlon	Triathletes	28	28	POMS, RPE	Unclear changes in RPE. Perceived fatigue and energy index at rest decreased almost certainly in AF and F-OR at post, but not in CTL. These two parameters restored to baseline values in AF and F-OR during the taper. Unclear within and between group differences in vigour.	Persistent fatigue during tapering, lower training induced physiological adaptions during the OT, and/or increased infections might limit the performance outcomes in FOR athletes; FOR before tapering may be sun-optimal	Four different time points in taper measured. Good reliability. Decent sample size, for the context	Confusing analysis; poor analysis - no comparisons within taper times. Low validity; no competition
Myers, McKillop, Fraser, Abel, & Wells	2017	International Journal of Sports Science & Coaching	To monitor physiological and psychological variables during a reduction in training load to identify which changes in measured variables are associated with improved competition performance	Quantitative	Longitudinal field study	Longitudinal field study	10	8	2	Athlete	International	International	Swimming	Swimmers	21	21	BRUMS, RESTQ-Sport-76	Total mood disturbance was lowest during the taper. The slope for vigour and fatigue modelled with time was significant, suggesting vigour was increasing and fatigue decreasing over time. During he taper, there was a decrease in total stress and increase in total recovery. Slope for fatigue, social relaxation, burnout/emotional exhaustion, fitness injury, and burnout/personal accomplishment was s…	BRUMS fatigue appears to be a more accurate tool for assessing taper and future performance compared to the RESTQ fatigue score. Tapering may be less effective for those who were not as fatigued prior to it. The taper was sufficient to result in changes in perceived fatigue/recovery/stress. As only 1 measure was taken during the taper, this is good evidenced to show the RESTQ sport is a sensitive…	Good discussion of psychological findings; little bit plain in places	Last measurement taken 2 weeks before competition (i.e., in the first week of a 3 week taper). Poor description of findings; not concrete. Small participant sizes
Rønnestad & Vikmoen	2019	Scandinavian Journal of Medicine and Science in Sports	Compare the effect of a compressed variant of the overload and tapering approach, consisting of a 6-day HIT overload followed by a 5-day taper, with a 11-day tap[er that maintained the usual HIT stimulus and reduced the duration of lower exercise intensity, on physiological and psychological variables of endurance performance	Quantitative	Longitudinal experiment with control group	Longitudinal experiment with control group (two groups: 6 day overload and 5 day taper or 11 day taper (control))	17	17	0	Athlete	Elite	Elite	Cycling	Cyclists	Multiple	5 or 11	POMS, perceived wellness and fatigue questionnaire (wellbeing of the legs), RPE	No significant findings for RPE. Fatigue significantly decreased by the end of taper in the experimental group. No other significant changes in mood during the taper in either group. No significant within groups change in perceived wellbeing in legs. At day 11, experimental group had better perceived wellbeing in legs compared to control group. Improvement in wellbeing of legs from pre to post-2 …	Psychological findings generally conform to existing findings. Unsignificant findings could be due to the short duration of the HIT overload not inducing enough fatigue.	Good sample quality. Decent reliability	Low sample size. Poor psych measure. Conducted mid season. Lack of validity.
Campbell, Stewart, Sirotic, & Minett	2020	Journal of Strength and Conditioning Research	Investigate the responsiveness of perceptual measures of wellness to changes in load across training microcycles in Australian rules football athletes. Examine whether changes within wellness questionnaires align with relevant constructs in comprehensive scales (POMS & RESTQ-Sport)	Quantitative	Longitudinal experiment without control group	Longitudinal experiment without control group	13	13	0	Athlete	Trained	Trained	Australian Rules	Australian rules	14	14	Perceived wellness and fatigue questionnaire (sleep quality, readiness to train, general muscular soreness, fatigue, stress, mood, and motivation), POMS, RESTQ-Sport	Wellness during tapered training significantly lower than normal training. Moderate effect for recovery between intense training and tapered training. Readiness to train significantly improved after in tapered training after intense training. Total mood disturbance during taper was significantly reduced compared to intense training and normal training. Tension and fatigue significantly lower at T…	Perceptual wellness subscales showed a limited sensitivity to changes in periodized training load, with only readiness to train distinguishing between IT and TT.	Good mixture of measures. Interesting and thorough analysis. Multidisciplinary. Genuine psychological insight provided	Lack of valid/reliable monitoring scale. Low participant numbers

## Sheet: Perception of effort
Author	Date	Journal	Study aim	Design	Methodology (abbreviated)	Methodology (original)	Number of participants	Number of male participants	Number of female participants	Athlete or coach research	Participant descriptor (abbreivated)	Participant descriptor (original)	Sport (abbreviated)	Sport (original)	Taper duration (days) (abbreviated)	Taper duration (days) (original)	Psychological measure/data collection method(s) 1	Psychological findings	Conclusion	Strengths	Limitations
Houmard, Kirwan, Flynn, & Mitchell	1989	International Journal of Sports Medicine	Determine if submaximal and maximal measures of running performance would be improved, maintained, or diminished after a 10 day period of a substantial reduction in training as compared with periods of intense training, and after a slight training reduction in highly trained collegiate runners.	Quantitative	Longitudinal field study with experimental (no control group) follow up	Longitudinal field study with experimental (no control group) follow up (participants tapered for competition and then tapered again after)	5	Not reported/explicit	Not reported/explicit	Athlete	University	University	Running	Cross country runners	10	10	RPE	No significant difference in RPE between midseason, post-championship, and reduced training	Runners may have perceived themselves as detrained after RT and psychologically felt they had to push harder during the self-paced run, which elevated HR.	Good combination of field and experimental work allowing for reasonable validity and reliability.	Final psychological measures taken after competition. Low participant sizes; RPE did decrease at PC.
Flynn, Pizza, Boone, Andres, Michaud, & Rodriguez-Zayas	1994	International Journal of Sports Medicine	Examine the hormonal responses of changes in training volume during competitive swimming and running seasons	Quantitative	Longitudinal field study	Longitudinal field study	13	13	0	Athlete	University	Collegiate	Multisport	Multisport (cross country runners and swimmers)	21	21	POMS, RPE	Global mood state was not significantly different among the four trials for the runners. Global mood state was significantly lower following the taper compared to the other time points in the swimmers. No significant difference in RPE in runners across the trials. RPE was significantly lower in taper (and the rest of the times), compared to ST2 in the swimmers.	The fact that swimmers had elevated global mood state at ST2 provides evidence of OTS in these athletes.	Good ecological validity.	Poor reliability. Poor discussion of psychological findings; significant of psychological findings in the light of non-significant physiological findings not discussed.
Martin & Andersen	2000	Journal of Sports Medicine and Physical Fitness	Examine performance during training and changes in the HR-RPE, HR-power, and RPE-power relationships during overreaching training. Determine whether these variables could be used to predict responses to taper	Quantitative	Longitudinal experiment without control group	Longitudinal experiment without control group	11	11	0	Athlete	University	College-category III licenced racers	Cycling	Cyclists	7	7	RPE	RPE-power Y intercept and slope significantly different compared to baseline (but not to overload). Specifically, the Y intercept was significantly greater and the slope was significantly less. HR-RPE Y intercept was significantly greater than baseline (but not overload); no difference in slope	RPE's became lower for any given HR and power output. Alteration in RPE could be due to recovery induced local (working muscle) and central (cardiopulmonary sensations) changes. Psychological factors can also influence RPE (via motivation)	Multidisciplinary - looking at relationship between physiological and perceptual measures. Good reliability	Low validity. No control group. Participants relatively untrained
Neary, Bhambhani, McKenzie	2003	Canadian Journal of Applied Physiology	To compare three taper protocols which were different in terms of their duration of training intensity, in order to determine which would optimise performance.	Quantitative	Longitudinal experiment without control group	Longitudinal experiment without control group (three groups: 30%, 50%, and 80% reduction in training load)	11	11	0	Athlete	Professional/competitive	Competitive	Cycling	Cyclists	7	7	RPE	No significant difference in RPE or RPE @20km across condition or time. HR/RPE was significantly lower in the T50 group at post-taper, compared to pre-taper	Further research is needed to establish the value of the HR/RPE relationship and its usefulness as an index for coach's to monitor fatigue of their athletes during the taper period	Experimental design looking at three different tapers; good reliability	Repeated measures, however, not all participants took part in each group. Poor validity. Low participant sizes
Dupuy, Bherer, Audiffren, & Bosquet	2013	Applied Physiology, Nutrition, and Metabolism	Assess the effect of a 2 week overload period designed to induce a state of overreaching on cardiac autonomic control during the night or after exercise cessation. Compare the sensitive of 2 different methods of assessing night HRV.	Quantitative	Longitudinal experiment without control group	Longitudinal experiment without control group	11	11	0	Athlete	Regional	Provincial	Endurnace sport	Endurance athletes	7	7	POMS, RESTQ-Sport-76, RPE	RPE unchanged. Vigour and energy index significantly increased following tapering. Fatigue significantly decreased following tapering. General stress and sport specific stress significantly decreased after tapering. General recovery and sport specific recovery significantly improved after tapering.	Sensitivity of these measures supports there usefulness as tools to monitor overreaching	Good reliability.	No control group. Low validity. Low participant numbers. Low athletic standard. Endurance athletes vague
Kennedy, Tamminen, & Holt	2013	Journal of Sports Sciences	Examine factors that influenced fatigue status in university level swimmers	Mixed method	Longitudinal field study with follow up focus groups	Longitudinal field study with follow up focus groups	25	14	11	Athlete	University	University	Swimming	Swimmers	Multiple	7 (taper 1), 14 (taper 2), or 7 (taper three)	Form scale, focus groups	Perceived form was significantly greater in taper 2 compared to taper 1, build 2, and build 3. Perceived feeling was significantly higher in taper 2 compared to build 1, taper 1, build 3, and taper 3. Perceived feeling was also significantly greater in taper 3 compared to build 1 and taper 1. Energy level was significantly lower in taper 2 compared to any other period.	Perceptions of form, feeling, and energy level were sensitive to changes in training volume	Good validity. Mixed method study (although qual data doesn’t really tell us much about the taper)	Tapers of different durations makes comparisons difficult. Poor reliability
Aubry, Hausswirth, Louis, Coutts, & Le Meur	2014	Medicine and Science in Sports and Exercise	Describe the relations between performance and training before and during a simulated taper	Quantitative	Longitudinal experiment with control group	Longitudinal experiment with control group (two groups: IT and control)	40	40	0	Athlete	Regional	Regional-national	Triathlon	Triathletes	28	28	POMS, RPE	Unclear changes in RPE. Perceived fatigue and energy index at rest decreased almost certainly in AF and F-OR at post, but not in CTL. These two parameters restored to baseline values in AF and F-OR during the taper. Unclear within and between group differences in vigour.	Persistent fatigue during tapering, lower training induced physiological adaptions during the OT, and/or increased infections might limit the performance outcomes in FOR athletes; FOR before tapering may be sun-optimal	Four different time points in taper measured. Good reliability. Decent sample size, for the context	Confusing analysis; poor analysis - no comparisons within taper times. Low validity; no competition
Crowcroft, Duffield, McCleave, Slattery, Wallace, & Coutts	2015	Scandinavian Journal of Medicine and Science in Sports	Investigate the relationship between common monitoring tools of fatigue and recovery to training load an performance in both heat and hypoxic and temperate training environments. Assess the efficacy of simple monitoring tools to identify changes in fitness and fatigue following a submaximal cycle test in heat and hypoxic and temperate training environments	Quantitative	Longitudinal experiment with control group	Longitudinal experiment with control group (two groups: heat and hypoxic and control)	18	18	0	Athlete	Trained	Well-trained	Triathlon	Triathletes	21	21	RPE, Perceived wellness and fatigue questionnaire (pain, recovery, and fatigue)	From the beginning of the overload to the end of the taper, the H&H group had a most likely greater reduction in sRPE. Pain had a small likely greater decrease in the control compared to H&H. Unclear differences between groups for pain, recovery, fatigue, and sRPE during the taper	sRPE is exacerbated in H&H conditions. This work highlights the influence of the environment on athletes' perceptions of load	Good internal reliability. Novel context/situation examined.	More frequent measures may have yielded more information results. Low ecological validity
Rønnestad, Hansen, Vegge, & Mujika	2017	Journal of Sports Sciences	Investigate the effect of a shorter variation of the recommended overload and tapering approach in between two competitions, consisting of a 7-day overload period followed by a 5-day taper in a young elite cross-country mountain biker	Quantitative	Case study	Case study	1	1	0	Athlete	Elite	Elite	Mountain biking	Cross-country mountain biker	7	7	Perceived wellness and fatigue questionnaire (wellbeing of the legs), RPE	Perceived feeling in legs progressively increased during the overload (peaked on day 6; very heavy) and then progressively decreased during taper (lowest point day 13; very good). RPE remained elevated throughout taper (M=7) and then decreased during the taper (M=4.5)	The present case shows large short-term supercompensation and peaking despite high fitness and performance level using a 13 day overload and taper protocol	Insight into novel taper approaches. Detailed information about one athletes	Limited generalisability.
Venhorst, Micklewright, & Noakes	2018	Sports Medicine - Open	Investigate the psychophysiological determinants of pacing behaviour and endurance performance in highly trained long-distance runners during two self-paced maximal 20km treadmill time trials: (A) tapered (B) drop jump protocol	Quantitative	Longitudinal experiment with control group	Longitudinal experiment with control group (group one: intervention/drop task; group two: control/taper)	22	11	11	Athlete	Regional	Local	Running	Runners	2	2	Perceived physical strain and mental strain, FS, FAS, ACRISS, FSS	Significantly higher perceived physical strain during the intervention compared to control (tapered). Perceived physical strain significantly increased over time. Perceived mental strain significantly increased over time in both control and intervention group. Negative valence significantly higher in the intervention group compared to conrol. Valence deteriorated significantly over time in both c…	Findings provide supportive evidence for physiological and perceptual mechanisms underlying observed pacing behaviour and performance fatigability	Good reliability	Crossover design; cant rule out impact of participant effects. Two taper "mini taper" - not representative of real life.
Rønnestad & Vikmoen	2019	Scandinavian Journal of Medicine and Science in Sports	Compare the effect of a compressed variant of the overload and tapering approach, consisting of a 6-day HIT overload followed by a 5-day taper, with a 11-day tap[er that maintained the usual HIT stimulus and reduced the duration of lower exercise intensity, on physiological and psychological variables of endurance performance	Quantitative	Longitudinal experiment with control group	Longitudinal experiment with control group (two groups: 6 day overload and 5 day taper or 11 day taper (control))	17	17	0	Athlete	Elite	Elite	Cycling	Cyclists	Multiple	5 or 11	POMS, perceived wellness and fatigue questionnaire (wellbeing of the legs), RPE	No significant findings for RPE. Fatigue significantly decreased by the end of taper in the experimental group. No other significant changes in mood during the taper in either group. No significant within groups change in perceived wellbeing in legs. At day 11, experimental group had better perceived wellbeing in legs compared to control group. Improvement in wellbeing of legs from pre to post-2 …	Psychological findings generally conform to existing findings. Unsignificant findings could be due to the short duration of the HIT overload not inducing enough fatigue.	Good sample quality. Decent reliability	Low sample size. Poor psych measure. Conducted mid season. Lack of validity.

## Sheet: Perceived fatigue and wellness
Author	Date	Journal	Study aim	Design	Methodology (abbreviated)	Methodology (original)	Number of participants	Number of male participants	Number of female participants	Athlete or coach research	Participant descriptor (abbreivated)	Participant descriptor (original)	Sport (abbreviated)	Sport (original)	Taper duration (days) (abbreviated)	Taper duration (days) (original)	Psychological measure/data collection method(s)	Psychological findings	Conclusion	Strengths	Limitations
Atlaoui, Pichot, Lacoste, Barale, Lacour, & Chatard	2007	International Journal of Sports Medicine	Determine the relationship between HRV changes and both training variations and performance in elite swimmers. Test the correlation between catecholamine urinary excretion and HRV indices during training	Quantitative	Longitudinal field study	Longitudinal field study	13	9	4	Athlete	National	National-international	Swimming	Swimmers	21	21	Perceived fatigue and wellness questionnaire (perceptions of training, sleep, leg pain, infection, concentration, efficacy, anxiety, irritability, and general stress)	Between intense training and reduced training (taper), changes in TSF were negatively related to HF HRV and positively related to LF HRV and the LF/HF ratio.	Increase in parasympathetic activity with training load reduction argues in favour of swimmers' aptitude for recovery. Highlights the importance of the use of HRV changes as a relevant tool for monitoring the recovery efficiency after the overload period	Good ecological validity. Multidisciplinary	Lack of experimental control group. Low number of participants. Poor questionnaire implementation; collating all scores across unrelated items may have implications for reliability. Unsure whether p values have been adjusted for multiple testing. No information regarding the reliability or validity of the fatigue questionnaire provided; coefficient variation provided but only performed on 20 swim…
Crowcroft, Duffield, McCleave, Slattery, Wallace, & Coutts	2015	Scandinavian Journal of Medicine and Science in Sports	Investigate the relationship between common monitoring tools of fatigue and recovery to training load an performance in both heat and hypoxic and temperate training environments. Assess the efficacy of simple monitoring tools to identify changes in fitness and fatigue following a submaximal cycle test in heat and hypoxic and temperate training environments	Quantitative	Longitudinal experiment with control group	Longitudinal experiment with control group (two groups: heat and hypoxic and control)	18	18	0	Athlete	Trained	Well-trained	Triathlon	Triathletes	21	21	RPE, Perceived wellness and fatigue questionnaire (pain, recovery, and fatigue)	From the beginning of the overload to the end of the taper, the H&H group had a most likely greater reduction in sRPE. Pain had a small likely greater decrease in the control compared to H&H. Unclear differences between groups for pain, recovery, fatigue, and sRPE during the taper	sRPE is exacerbated in H&H conditions. This work highlights the influence of the environment on athletes' perceptions of load	Good internal reliability. Novel context/situation examined.	More frequent measures may have yielded more information results. Low ecological validity
Bellenger, Karavirta, Thomson, Robertson, Davison, & Buckley	2016	International Journal of Sports Physiology and Performance	Determine the effect of overload training and tapering on parasympathetic HR modulation and training tolerance. Assess whether training tolerance markers are able to contextualise training induced changes in parasympathetic modulation and facilitate effective monitoring of athletes	Quantitative	Longitudinal experiment without control group	Longitudinal experiment without control group	15	15	0	Athlete	Regional	Local	Multisport	Multisport (runners and triathletes)	10	10	DALDA, perceived wellness and fatigue questionnaire (mood state, energy levels, stress fatigue, and muscle soreness)	Fatigue, muscle soreness, and worse-than-normal DALDA scores almost certainly decreased, while energy levels almost certainly increased. Possible of very likely trivial changes in mood state and stress	Changes in perceptual measures demonstrated they were able to differentiate between a positive and negative adaption in parasympathetic HR modulation. Unchanged mood state and stress suggests these variables are insensitive to changes in training status in the current athletes.	Good internal reliability. Mixture of psychological scales used	Small participants. Lack of ecological validity. Use of magnitude based inferences as analysis method. Use of psychological measures with poor reliability/validity. Little information provided about the sample. No control group. Conclusions don’t match statistical tests; cant conclude DALDA and HR indices are linked without running relevant tests. Poor reporting of the study design. No competitio…
Bouaziz, Makni, Passelergue, Tabka, Lac, Moalla, Chamari, Elloumi	2016	Biology of Sport	Examine the effects of training changes on psychometric measures and 24h urinary glucocorticoids and catecholamines in elite rugby sevens players. Determine the effectiveness of these selected variables for monitoring training load, fatigue, and performance changes over an 8 week training camp, including a 6-week intense training block and 2-week tapering	Quantitative	Longitudinal field study	Longitudinal field study	16	16	0	Athlete	Elite	Elite	Rugby	Rugby sevens	14	14	Perceived wellness and fatigue questionnaire (perceptions of training, sleep, leg pain, infection, concentration, efficacy, anxiety, irritability, and general stress)	Total score of fatigue significantly lower in during taper compared to IT. Total score of fatigue positive correlated to cortisol/cortisone ratio during taper.	Metabolic and psychological changes should be carefully monitored to avoid unfavourable effects on the training status of elite rugby sevens players	Good validity. Good use of psych and physiological data	Unvalidated/unreliable scale. Scores averaged across the different phases (loss of information/individual differences)
Flatt, Hornikel, & Esco	2016	Journal of Science and Medicine in Sport	Determine how periods of overload and tapering effect lnRMSSD trends before competition. Assess the relationship between lnRMSSD mean and CV at each training phase with collegiate swimmers.	Quantitative	Longitudinal field study	Longitudinal field study	10	7	3	Athlete	University	Collegiate	Swimming	Swimmers	14	14	Perceived wellness and fatigue questionnaire (perceived sleep quality, fatigue, muscle soreness, stress, and mood)	Sleep, fatigue, muscle soreness significantly improved following tapering compared to overload. Sleep significantly improved after tapering compared to baseline	OL training was associated with a reduction along with greater daily fluctuation in lnRMSSD, concurrent with decrements in perceived fatigue and muscle sore- ness. These effects were reversed during TP	Good ecological validity. Measures HRV and psych measures	No conclusion/critical discussion of psychological findings. Poor reliability.
Rønnestad, Hansen, Vegge, & Mujika	2017	Journal of Sports Sciences	Investigate the effect of a shorter variation of the recommended overload and tapering approach in between two competitions, consisting of a 7-day overload period followed by a 5-day taper in a young elite cross-country mountain biker	Quantitative	Case study	Case study	1	1	0	Athlete	Elite	Elite	Mountain biking	Cross-country mountain biker	7	7	Perceived wellness and fatigue questionnaire (wellbeing of the legs), RPE	Perceived feeling in legs progressively increased during the overload (peaked on day 6; very heavy) and then progressively decreased during taper (lowest point day 13; very good). RPE remained elevated throughout taper (M=7) and then decreased during the taper (M=4.5)	The present case shows large short-term supercompensation and peaking despite high fitness and performance level using a 13 day overload and taper protocol	Insight into novel taper approaches. Detailed information about one athletes	Limited generalisability.
Botonis, Toubekis, & Platanou	2019	Journal of Human Kinetics	Examine the effects of a planned short duration period including an overloading training phase (2 weeks) and a progressive training load reduction phase (tapering; 2 weeks) on the internal training load, wellness variation, and sport-specific swimming performance in high-level water polo players	Quantitative	Longitudinal field study	Longitudinal field study	8	8	0	Athlete	High-level	High-level	Water-polo	Water-polo	14	14	Perceived wellness and fatigue questionnaire (fatigue, sleep quality, muscle soreness, stress levels, and mood)	Wellness was significantly higher during the tapering phase compared to the overload phase. Wellness across both tapering weeks stayed relatively unchanged. Throughout the training period, daily internal training load was moderately negatively correlated with morning wellness scores. Significantly positive correlations between % reduction in internal training load between the overload and taper p…	The taper resulted in improved wellness scores, performance, and internal training load	Good validity	Lower training load than other studies. No control group. No physioloigcal measures/objective measures
Rønnestad & Vikmoen	2019	Scandinavian Journal of Medicine and Science in Sports	Compare the effect of a compressed variant of the overload and tapering approach, consisting of a 6-day HIT overload followed by a 5-day taper, with a 11-day tap[er that maintained the usual HIT stimulus and reduced the duration of lower exercise intensity, on physiological and psychological variables of endurance performance	Quantitative	Longitudinal experiment with control group	Longitudinal experiment with control group (two groups: 6 day overload and 5 day taper or 11 day taper (control))	17	17	0	Athlete	Elite	Elite	Cycling	Cyclists	Multiple	5 or 11	POMS, perceived wellness and fatigue questionnaire (wellbeing of the legs), RPE	No significant findings for RPE. Fatigue significantly decreased by the end of taper in the experimental group. No other significant changes in mood during the taper in either group. No significant within groups change in perceived wellbeing in legs. At day 11, experimental group had better perceived wellbeing in legs compared to control group. Improvement in wellbeing of legs from pre to post-2 …	Psychological findings generally conform to existing findings. Unsignificant findings could be due to the short duration of the HIT overload not inducing enough fatigue.	Good sample quality. Decent reliability	Low sample size. Poor psych measure. Conducted mid season. Lack of validity.
Campbell, Stewart, Sirotic, & Minett	2020	Journal of Strength and Conditioning Research	Investigate the responsiveness of perceptual measures of wellness to changes in load across training microcycles in Australian rules football athletes. Examine whether changes within wellness questionnaires align with relevant constructs in comprehensive scales (POMS & RESTQ-Sport)	Quantitative	Longitudinal experiment without control group	Longitudinal experiment without control group	13	13	0	Athlete	Trained	Trained	Australian Rules	Australian rules	14	14	Perceived wellness and fatigue questionnaire (sleep quality, readiness to train, general muscular soreness, fatigue, stress, mood, and motivation), POMS, RESTQ-Sport	Wellness during tapered training significantly lower than normal training. Moderate effect for recovery between intense training and tapered training. Readiness to train significantly improved after in tapered training after intense training. Total mood disturbance during taper was significantly reduced compared to intense training and normal training. Tension and fatigue significantly lower at T…	Perceptual wellness subscales showed a limited sensitivity to changes in periodized training load, with only readiness to train distinguishing between IT and TT.	Good mixture of measures. Interesting and thorough analysis. Multidisciplinary. Genuine psychological insight provided	Lack of valid/reliable monitoring scale. Low participant numbers

## Sheet: Recovery-stress balance
Author	Date	Journal	Study aim	Design	Methodology (abbreviated)	Methodology (original)	Number of participants	Number of male participants	Number of female participants	Athlete or coach research	Participant descriptor (abbreivated)	Participant descriptor (original)	Sport (abbreviated)	Sport (original)	Taper duration (days) (abbreviated)	Taper duration (days) (original)	Psychological measure/data collection method(s)	Psychological findings	Conclusion	Strengths	Limitations
Coutts, Wallace, & Slattery	2007	International Journal of Sports Medicine	Examine if overreaching could be diagnosed through hormonal, haematological, immunological, and psychological tools	Quantitative	Longitudinal experiment with control group	Longitudinal experiment with control group (two groups: IT and NT/control)	16	16	0	Athlete	National	National-international	Triathlon	Triathletes	14	14	RESTQ-Sport-76	IT group experienced significant decrease in total stress and increase in total recovery compared to the NT group in the taper. Stress subscales of lack of energy, physical complaints, fitness/injury significant reduced during the taper in the IT group compared to the NT group. Recovery subscales of fitness/being in shape significantly increased during the taper in the IT group compared to the NT…	RESTQ-Sport modulate with alterations in the stress-recovery state of athletes. Improved psychological state is an important contributor to post-taper performance and that two weeks of tapering is enough to allow for psychological restoration	Good internal reliability. Comparison between IT and NT available. One of few pure experiments examining the taper.	Conclusions don’t match results; relationship between performance and psychological factors not explore. Low participant numbers. RESTQ-Sport 76 has psychometric issues. What is psychological recovery?
Coutts & Raeburn	2008	Perceptual and Motor Skills	Evaluate whether the RESTQ-Sport could be used to measure changes in stress and recovery during intensified training in semi-professional rugby league players	Quantitative	Longitudinal experiment with control group	Longitudinal experiment with control group (two groups: IT and NT/control)	20	20	0	Athlete	Regional	State	Rugby	Rugby league	7	7	RESTQ-Sport-76	Athletes in the IT group reported significantly more physical recovery and general wellbeing in the taper compared to pre-taper. Athletes in the IT group reported significantly less fatigue and disturbed breaks after taper compared to pre-taper.	The intensified training group had improved physical wellbeing, were better physically recovered, generally more relaxed, and more content after tapering. The RESTQ sport appears useful in assessing regeneration during the taper	Good internal reliability. Comparison between IT and NT available. One of few pure experiments examining the taper.	Low ecological validity. Low participant numbers. No control group. Relatively short taper
Dupuy, Lussier, Fraser, Bherer, Audiffren, & Bosquet	2012	Scandinavian Journal of Medicine and Science in Sports	Characterise the effect of a 2 week overload period immediately followed by a 1-week taper on different cognitive processes. Examine the possible implication of the cardiac autonomic control in cognitive performance alterations.	Quantitative	Longitudinal experiment without control group	Longitudinal experiment without control group	11	11	0	Athlete	Regional	Provincial	Multisport	Multisport (runners, cyclists, and triathletes)	7	7	STROOP, POMS, RESTQ-Sport-76	Fatigue, vigour, and energy index returned to baseline after tapering. Reaction time across the different conditions of the stroop task significantly improved following tapering.	Highlights the importance of cognitive performance in monitoring NFOR.	Good internal reliability. Novel measure (STROOP)	Poor reporting of findings. Limited analysis conducted; few comparisons. Poor ecological validity; especially cognitive task. No control group. Learning effect expected on STROOP.
Dupuy, Bherer, Audiffren, & Bosquet	2013	Applied Physiology, Nutrition, and Metabolism	Assess the effect of a 2 week overload period designed to induce a state of overreaching on cardiac autonomic control during the night or after exercise cessation. Compare the sensitive of 2 different methods of assessing night HRV.	Quantitative	Longitudinal experiment without control group	Longitudinal experiment without control group	11	11	0	Athlete	Regional	Provincial	Endurnace sport	Endurance athletes	7	7	POMS, RESTQ-Sport-76, RPE	RPE unchanged. Vigour and energy index significantly increased following tapering. Fatigue significantly decreased following tapering. General stress and sport specific stress significantly decreased after tapering. General recovery and sport specific recovery significantly improved after tapering.	Sensitivity of these measures supports there usefulness as tools to monitor overreaching	Good reliability.	No control group. Low validity. Low participant numbers. Low athletic standard. Endurance athletes vague
Myers, McKillop, Fraser, Abel, & Wells	2017	International Journal of Sports Science & Coaching	To monitor physiological and psychological variables during a reduction in training load to identify which changes in measured variables are associated with improved competition performance	Quantitative	Longitudinal field study	Longitudinal field study	10	8	2	Athlete	International	International	Swimming	Swimmers	21	21	BRUMS, RESTQ-Sport-76	Total mood disturbance was lowest during the taper. The slope for vigour and fatigue modelled with time was significant, suggesting vigour was increasing and fatigue decreasing over time. During he taper, there was a decrease in total stress and increase in total recovery. Slope for fatigue, social relaxation, burnout/emotional exhaustion, fitness injury, and burnout/personal accomplishment was s…	BRUMS fatigue appears to be a more accurate tool for assessing taper and future performance compared to the RESTQ fatigue score. Tapering may be less effective for those who were not as fatigued prior to it. The taper was sufficient to result in changes in perceived fatigue/recovery/stress. As only 1 measure was taken during the taper, this is good evidenced to show the RESTQ sport is a sensitive…	Good discussion of psychological findings; little bit plain in places	Last measurement taken 2 weeks before competition (i.e., in the first week of a 3 week taper). Poor description of findings; not concrete. Small participant sizes
Travis, Mizuguchi, Stone, Sands, & Bayzler	2019	Journal of Strength and Conditioning Research	Characterise the psychological, physiological, and performance changes of 2 high-level weight lifters over 29 weeks while preparing for a national championship	Quantitative	Case study	Case study	2	1	1	Athlete	National	National	Weightlifting	Weightlifters	21	21	SRSS	Both athletes reported higher mean recovery scores and lower mean stress levels relative to baseline measurements	Findings are comparable to previous mood findings.	Detailed case study approach	Small sample sizes; limited generalisability
Campbell, Stewart, Sirotic, & Minett	2020	Journal of Strength and Conditioning Research	Investigate the responsiveness of perceptual measures of wellness to changes in load across training microcycles in Australian rules football athletes. Examine whether changes within wellness questionnaires align with relevant constructs in comprehensive scales (POMS & RESTQ-Sport)	Quantitative	Longitudinal experiment without control group	Longitudinal experiment without control group	13	13	0	Athlete	Trained	Trained	Australian Rules	Australian rules	14	14	Perceived wellness and fatigue questionnaire (sleep quality, readiness to train, general muscular soreness, fatigue, stress, mood, and motivation), POMS, RESTQ-Sport	Wellness during tapered training significantly lower than normal training. Moderate effect for recovery between intense training and tapered training. Readiness to train significantly improved after in tapered training after intense training. Total mood disturbance during taper was significantly reduced compared to intense training and normal training. Tension and fatigue significantly lower at T…	Perceptual wellness subscales showed a limited sensitivity to changes in periodized training load, with only readiness to train distinguishing between IT and TT.	Good mixture of measures. Interesting and thorough analysis. Multidisciplinary. Genuine psychological insight provided	Lack of valid/reliable monitoring scale. Low participant numbers
Dobson, Harris, Claytor, Stroud, Berg, & Chrysosferidis	2020	Journal of Strength and Conditioning Research	To use multidimension measures of psychological stress, burnout, and ANS cardiovascular control to investigate the impact of overload training and tapering in collegiate female swimmers	Quantitative	Longitudinal experiment without control group	Longitudinal experiment without control group	13	0	13	Athlete	University	Collegiate	Swimming	Swimmers	70	70	ABQ, RESTQ-Sport-52	Sport devaluation was significantly greater at TP compared to BL. Reduced accomplishment was significantly higher in TP compared to OL and BL. General stress subscale increased significantly between BL and TP. Emotional exhaustion increased significantly between BL and TP. Self-efficacy decreased significantly during the season between BL and TP and OL and TP.	Swimmers reported increases in sport devaluation, reduced accomplishment, emotional exhaustion, and general stress, as well as a reduction in self-efficacy, over the course of the season	Novel use of measures.	Final data point collected 1 week before competition. A substantial portion of the recovery-stress subscales showed unacceptable internal consistency. Low participant numbers. Poor critical evaluation of the results; psychological findings contrast to existing knowledge but not examined in detail. Poor explanations given (i.e., taper not long enough)

## Sheet: Stress tolerance
Author	Date	Journal	Study aim	Design	Methodology (abbreviated)	Methodology (original)	Number of participants	Number of male participants	Number of female participants	Athlete or coach research	Participant descriptor (abbreivated)	Participant descriptor (original)	Sport (abbreviated)	Sport (original)	Taper duration (days) (abbreviated)	Taper duration (days) (original)	Psychological measure/data collection method(s)	Psychological findings	Conclusion	Strengths	Limitations
Coutts, Slattery, & Wallace	2007	Journal of Science and Medicine in Sport	Examine the usefulness of several practical tests to monitor changes in runner performance for use as possible indicators of the performance decrements associated with overreaching	Quantitative	Longitudinal experiment with control group	Longitudinal experiment with control group (two groups: IT and NT/control)	16	16	0	Athlete	National	National-international	Triathlon	Triathletes	14	14	DALDA	No significant group or time differences in part A of the DALDA. IT group demonstrated a significant decrease in "worse than normal" responses in the first week of the taper. No significant changes in "better than normal" responses (part B of the DALDA). Significant positive correlations between "worse than normal" responses in part B of the DALDA and 3kmTT and 3-day average training load.	DALDA was an effective practical method of monitoring fatigue and recovery	Good internal reliability. Comparison between IT and NT available. One of few pure experiments examining the taper.	Low ecological validity. Small participant sizes. Potential psychological implications of data not explored
Gomes, Moreira, Lodo, Nosaka, Coutts, & Aoki	2013	Biology of Sport	Investigate the effect of a periodised pre-season training plan on internal training load, stress tolerance, immune-endocrine responses, and physical performance	Quantitative	Longitudinal experiment without control group	Longitudinal experiment without control group	10	Not reported/explicit	Not reported/explicit	Athlete	National	National	Tennis	Tennis players	7	7	DALDA	Worse than normal reponses on the DALDA significantly lower during taper compared to final two weeks of overload. No significant difference on the worse than normal responses for part A of the DALDA. Significant correlations between symptoms of stress and cortisol (+ve) and symptoms of stress and testoserone to cortisol ratio (-ve)	Findings support the use of the DALDA as a practical tool for monitoring training loads	Good ecological validity.	Poor internal reliability. Low participant numbers
Bellenger, Karavirta, Thomson, Robertson, Davison, & Buckley	2016	International Journal of Sports Physiology and Performance	Determine the effect of overload training and tapering on parasympathetic HR modulation and training tolerance. Assess whether training tolerance markers are able to contextualise training induced changes in parasympathetic modulation and facilitate effective monitoring of athletes	Quantitative	Longitudinal experiment without control group	Longitudinal experiment without control group	15	15	0	Athlete	Regional	Local	Multisport	Multisport (runners and triathletes)	10	10	DALDA, perceived wellness and fatigue questionnaire (mood state, energy levels, stress fatigue, and muscle soreness)	Fatigue, muscle soreness, and worse-than-normal DALDA scores almost certainly decreased, while energy levels almost certainly increased. Possible of very likely trivial changes in mood state and stress	Changes in perceptual measures demonstrated they were able to differentiate between a positive and negative adaption in parasympathetic HR modulation. Unchanged mood state and stress suggests these variables are insensitive to changes in training status in the current athletes.	Good internal reliability. Mixture of psychological scales used	Small participants. Lack of ecological validity. Use of magnitude based inferences as analysis method. Use of psychological measures with poor reliability/validity. Little information provided about the sample. No control group. Conclusions don’t match statistical tests; cant conclude DALDA and HR indices are linked without running relevant tests. Poor reporting of the study design. No competitio…
Figueiredo, Figueiredo, Moreira, Goncalves, Stanganelli	2019	Journal of Strength and Conditioning Research	Investigate the effect of a 2 week overload followed by a one week taper on group and intra-individual lnRMSSD, training load parameters, stress tolerance, and intermittent running performance in under 19 soccer players. Draw associations between the aforementioned variables during the pre-season.	Quantitative	Longitudinal field study	Longitudinal field study	16	16	0	Athlete	Elite	Elite	Soccer	Soccer players	7	7	DALDA (only part B)	(Only used part B of the DALDA) Almost certain increase in stress tolerance in taper compared to overload. Very likely decrease in stress tolerance during taper compared with baseline. Non-significant correlation between lnRMSSD and stress tolerance during the pre-season. Significant negative correlation between training load (sRPE) and lnRMSSDmean during taper. Significantly lower sRPE during ta…	Measures of stress tolerance may be used to enhance the interpretation of lnRMSSD changes during different training phases, allowing for effective monitoring	Good ecological validity. Looks at HRV and some psych measures.	Poor conclusions offered. Small sample. Low reliability. Done during preseason; not tapering for a competition

## Sheet: Cognitive functioning
Author	Date	Journal	Study aim	Design	Methodology (abbreviated)	Methodology (original)	Number of participants	Number of male participants	Number of female participants	Athlete or coach research	Participant descriptor (abbreivated)	Participant descriptor (original)	Sport (abbreviated)	Sport (original)	Taper duration (days) (abbreviated)	Taper duration (days) (original)	Psychological measure/data collection method(s)	Psychological findings	Conclusion	Strengths	Limitations
Dupuy, Lussier, Fraser, Bherer, Audiffren, & Bosquet	2012	Scandinavian Journal of Medicine and Science in Sports	Characterise the effect of a 2 week overload period immediately followed by a 1-week taper on different cognitive processes. Examine the possible implication of the cardiac autonomic control in cognitive performance alterations.	Quantitative	Longitudinal experiment without control group	Longitudinal experiment without control group	11	11	0	Athlete	Regional	Provincial	Multisport	Multisport (runners, cyclists, and triathletes)	7	7	STROOP, POMS, RESTQ-Sport-76	Fatigue, vigour, and energy index returned to baseline after tapering. Reaction time across the different conditions of the stroop task significantly improved following tapering.	Highlights the importance of cognitive performance in monitoring NFOR.	Good internal reliability. Novel measure (STROOP)	Poor reporting of findings. Limited analysis conducted; few comparisons. Poor ecological validity; especially cognitive task. No control group. Learning effect expected on STROOP.

## Sheet: Psychological preparation
Author	Date	Journal	Study aim	Design	Methodology (abbreviated)	Methodology (original)	Number of participants	Number of male participants	Number of female participants	Athlete or coach research	Participant descriptor (abbreivated)	Participant descriptor (original)	Sport (abbreviated)	Sport (original)	Taper duration (days) (abbreviated)	Taper duration (days) (original)	Psychological measure/data collection method(s)	Psychological findings	Conclusion	Strengths	Limitations
Anderson, Hanrahan, & Mallet	2014	Journal of Applied Sport Psychology	Gain a comprehensive understanding of the experience of the optimal psychological state for peak performance in elite athletes. Determine if a model can be proposed to identify the psychological processes that may assist athletes to achieve the optimal psychological state for peak performance	Qualitative	Not reported/explicit	Not reported/explicit	23	8	15	Both	Elite	Elite athletes (n=17) and coaches (n=6)	Multisport	Multisport (rowing, swimming, and diving)	n/a	n/a	Semi-structured interviews	One athlete felt they were able to recognise when they were in a optimal psychological state through tapering. Optimal psychological state prior to competition can be identified by feeling confident, body language, level of nerves, ability to cope, and a sense of calm. Participants identified physical preparation, psychological preparation, training base, and psychological recovery as factors con…	Optimal performance state is characterised by an automatic state and raises the need to consider the psychological processes that assist in achieving the automatic state reported to be present during best performances	Qualitative study. Broader implications	Not directly studying the taper
Ritchie, Allen, & Kirkland	2017	Journal of Sports Sciences	Extend our existing understand of tapering and coaching practice in preparation for major competition in performance contexts by examining how successful Olympic and Paralympic coaches plan and implement the taper.	Qualitative	Not reported/explicit	Not reported/explicit	7	7	0	Coaches	Elite	Olympic and Paralympic	Track and field	Track and field	n/a	n/a	Semi-structured interviews	When planning the taper coaches considered psychological preparation as well. One coach said "a lot of tapering is about confidence". Instilling confidence via tapering was considered vital for an effective taper. Coaches said mentally preparing athletes for competition was a conscious decision during the taper. One coach said "we have to geta athletes where they are empowered and mentally strong…	. Tapering is not a textbook process restricted to physiological outcomes. Coaches took an integrated holistic approach. Psychological preparation was an integral part of the taper process and coaches actively planned for and monitored it. An important factor effecting the implementation of taper was coaches' awareness that confidence in their own ability was as vital for them as it was for their…	Great insight into the psychology of tapering. Some good discussion. Great sample	Not directly looking at psychological factors. Results could be stronger in places. Retrospective recall. Cant generalise
Winwood, Dudson, Wilson, McLaren-Harrison, Redjkins, Pritchard, & Keogh	2018	Journal of Strength and Conditioning Research	Investigate the tapering practices and types of tapering used by strongman athletes. Collect athletes typical weekly training characteristics	Mixed method	Survey	Survey with closed and open questions	454	353	101	Athlete	Regional	Regional-professional	Strongmen	Strongman athletes	n/a	n/a	Tapering practices of strongman athletes survey measuring demographics and background information, training practices, tapering, and tapering practices	Reasons for what tapering was used before competition included for psychological readiness (feeling rested and mentally prepared). For example, one athlete said "To create the 'itch/desire' for competition" and another said "come into the contest mentally and physically ready".	Support initial suggestions that strongman athletes use some form of taper in their S&C programmes.	Large sample.	Some interesting psychological findings. Retrospective
Pritchard, Keogh, & Winwood	2020	International Journal of Sports Science & Coaching	Investigate the training and tapering practices employed by elite CrossFit athletes.	Mixed method	Survey	Survey with closed and open questions	72	33	39	Athlete	Elite	Elite	CrossFit	CrossFit	n/a	n/a	The Taper Practices of CrossFit Athletes survey measuring: demographics and background information, training practices, tapering, general tapering practices, and specific tapering practices	When asked why they taper, CrossFit athletes highlighted psychological readiness and psychological recovery as key factors. For example, one CrossFit athlete said "To mentally prepare for competition. I want to feel fresh during competition". Another athlete said "To ensure my body and mind is fully recovered".	Tapering was undertaken for similar reasons to other strength sports previously investigated. CrossFit athletes taper also. Taper strategies seem similar to other sports	Novel method; interesting findings in relation to a niche area. Reasonable participant size	Poor discussion of psychological findings; they were novel and interesting yet skirted over. Large participant attrition/poor completion rate of survey. Limited transferability. English only survey. Only descriptive. Described as elite but most competed at regional level.

## Sheet: Taper as a stressor
Author	Date	Journal	Study aim	Design	Methodology (abbreviated)	Methodology (original)	Number of participants	Number of male participants	Number of female participants	Athlete or coach research	Participant descriptor (abbreivated)	Participant descriptor (original)	Sport (abbreviated)	Sport (original)	Taper duration (days) (abbreviated)	Taper duration (days) (original)	Psychological measure/data collection method(s)	Psychological findings	Conclusion	Strengths	Limitations
Hanton, Fletcher, & Coughlan	2005	Journal of Sports Sciences	Compare the content and quantity of competitive and organisational stressors in elite performers. Examine the range and distribution of demands, the number of different stressors, the frequency with which demands are mentioned, and the likelihood that individual stressors are recalled.	Qualitative	Not reported/explicit	Not reported/explicit	10	10	0	Athlete	International	International	Not reported/explicit	Not reported/explicit	n/a	n/a	Semi-structured interviews	Athletes identified the event and nature of competition as central to the stress experience of athletes. More specifically, athletes noted they felt it was important to have a good start at competition, and that this told them their taper was right. Competitive stressors identified by athletes relating to performance included inadequate mental, physical, and technical preparation.	Competitive and organisation stressors are salient features of elite performers' lives	Qualitative. Good sample	Retrospective recall
Cresswell & Eklund	2006	Journal of Applied Sport Psychology	Explore the extent to which existing conceptualisations of burnout are appropriate for rugby players	Qualitative	Not reported/explicit	Not reported/explicit	15	Not reported/explicit	Not reported/explicit	Athlete	Professional/competitive	Professional	Rugby	Rugby union players	n/a	n/a	Semi-structured interviews	Players identified the transition from tapering (short, intense training sessions before key games) to base fitness work (high volume low intensity sessions) as a competitive transition which contributed to burnout.	None offered	Qualitative study. Interesting insight	Small participant sizes. Potential for bias from the first researcher, as he has a history of working in rugby. Qualitative; relying on recall. Participants identified via ABQ (this conceptualisation may have biased the results. Not directly examining the taper. Poor conclusions offered
Olusoga, Butt, Hays, & Maynard	2009	Journal of Applied Sport Psychology	Identify stressors coaches encountered in their experiences coaching world class athletes	Qualitative	Not reported/explicit	Not reported/explicit	12	6	6	Coaches	Elite	World-class	Multisport	Multisport (diving, sailing, swimming, bowls, equestrian, field hockey, lacrosse, and table tennis)	n/a	n/a	Semi-structured interviews	One stressor coaches identified was managing athletes psychologically. Specifically, one coach noted that the closer to competition it gets, the more the stress becomes greater as athletes don’t behave or think in the same way they normally would. Coaches reported that preparing for major competition was a stressor for them. Specifically, the preparation phase for major events placed significant …	Coaches experience a broad range of stressors throughout the careers, including both persona/competitive and organisational. Supports the notion that coaches are performers in their own right.	Qualitative; novel and interesting. Good detailed insight with some directly applicable taper info	Wide use of sports; limits transferability, limit in the professional nature of some sports. Stressors might be specific to certain sports
Cruisckshank & Collins	2015	Journal of Applied Sport Psychology	Unearth further possible evidence on the use of dark side leadership behaviour. Illuminate what these behaviours look like in a common leadership task. Explore how these behaviours may be used to attain desired outcomes yet minimise the risk of leader derailment	Qualitative	Pragmatism	Pragmatism	15	15	0	Coaches	Elite	Elite managers, head coaches, and performance directors	Multisport	Multisport (rugby union, rugby league, soccer, Olympic individual and team sports)	n/a	n/a	Semi-structured interviews	Optimal use of dark side behaviour was determined by contextual and interpersonal awareness of when to use them. For example, one PD recognised they would use their dark side behaviours outside of taper, but not during it as they had to deal with what's there.	dark side behaviours were used (and deemed useful) by participants and were supported by the key meta-skills of socio-political awareness and engineering and adaptive expertise.	Clear underpinning methodology which is well presented. Excellent sample	Retrospective recall
Ritchie, Allen, & Kirkland	2017	Journal of Sports Sciences	Extend our existing understand of tapering and coaching practice in preparation for major competition in performance contexts by examining how successful Olympic and Paralympic coaches plan and implement the taper.	Qualitative	Not reported/explicit	Not reported/explicit	7	7	0	Coaches	Elite	Olympic and Paralympic	Track and field	Track and field	n/a	n/a	Semi-structured interviews	When planning the taper coaches considered psychological preparation as well. One coach said "a lot of tapering is about confidence". Instilling confidence via tapering was considered vital for an effective taper. Coaches said mentally preparing athletes for competition was a conscious decision during the taper. One coach said "we have to geta athletes where they are empowered and mentally strong…	. Tapering is not a textbook process restricted to physiological outcomes. Coaches took an integrated holistic approach. Psychological preparation was an integral part of the taper process and coaches actively planned for and monitored it. An important factor effecting the implementation of taper was coaches' awareness that confidence in their own ability was as vital for them as it was for their…	Great insight into the psychology of tapering. Some good discussion. Great sample	Not directly looking at psychological factors. Results could be stronger in places. Retrospective recall. Cant generalise
Wilson, Bennet, Mosewich, Faulkner, & Crocker	2019	Psychology of Sport & Exercise	Explore elite women athletes; perceptions and experiences of self-compassion and mental toughness, and their compatibility in the pursuit of athletic achievement	Qualitative	Interpretive constructionist	Interpretive constructionist	7	0	7	Athlete	Elite	Elite	Multisport	Multisport (half pip snowboarders, swimmer, ice skater, downhill mountain biker, trampolinist, and rock climber)	n/a	n/a	Semi-structured interviews	Athletes highlighted preparing for competition as requiring mental toughness. This is because it requires the athlete to focus on the present so that it doesn’t get distracted. Athletes reported using self-compassion during taper to cope with difficulties through reflection, acceptance, understanding, self-care, personal detachment, and re-appraisal. One athlete reported using self-compassion dur…	Findings are in line with suggestions that self-compassion and mental toughness are effective psychological processes for managing stressful transactions in sport. Findings extend knowledge surrounding how elite women athletes perceive, experience, and conceptualise self-compassion and mental toughness and their compatibility in pursuit of sport achievement	Nice insight into taper. Decent sample quality	Some confusion among participants regarding terminology. Conceptualisations of self-compassion as a coping resource. Not directly examining the taper. Limited generalisability
